# Supplementary material for: Structure of giant kelp Photosystem I-FCP uncovers drivers of antenna evolution across the red lineage
Source: Nat Commun. 2026 May 21;17:4772. doi: 10.1038/s41467-026-73499-x (PMC13219633; doi:10.1038/s41467-026-73499-x)
Supplement: Supplementary file 3 — Supplementary Data 1 [file 41467_2026_73499_MOESM3_ESM.xlsx]

## Sheet: M. pyrifera sequences
List of FCPs from Macrocystis pyrifera with corresponding protein sequences
Identifier in PhycoCosm (JGI) database	# of FCP in the structure	Family	Protein sequence
Link: https://phycocosm.jgi.doe.gov/Macpyr2/Macpyr2.home.html
Mp9470359	FCP1	RedCAP	MKAVFAICAAMLAGAQAFVPPTAGFGSARAALPSSVARTASTSTPKMAASNFGVFDSAQTEFAKEFPEYSKYGWGPTAKAERWNGRHAMFGWAAIIATGYCQAHNLIPNADVALDPKVWGTLAYTTGTETITNERAIIMIGHVHALAVSVCATVAPLSFQDKLFLDVDEGEKDGPAPGLIPSFVPGLTPEAEIFNGRMAMMGLVITATIALTTGQTFLEVVNAGLGGLLM
MpTRINITYDN93678c0g1i3		RedCAP	MECACAFVPPTAGFGSARAALPSSVARTASTSTPKMAASNFGVFDSAQTEFAKEFPEYSKYGWGPTAKAERWNGRHAMFGWAAIIATGYCQAHNLIPNADVALDPKVWGTLAYTTGTETITNERAIIMIGHVHALAVSVCATVAPLSFQDKLFLDVDEGEKDGPAPGLIPSFVPGLTPEAEIFNGRMAMMGLVITATIALTTGQTFLEVVNAGLGGLLM
Mp8867815		Lhcx	MKASCVFALAASAATVSAFMPAVPASVSARASSSLASGSAQFDEILSQPEADADTPPPPPIELTGPQYVKTLPGSSAPFEYFDPLAISSKFRAIDVKKFRESEIKHARIAMLAFLGMFAVENYFALMPAILLVIIGIMEGNNIYVGWVKQPLKLGVADLKKDYEPGNFGFDPLGLMPKDEAGQKAMKTKELNNGRLAMLATIGVWAQELVDGKTIIGHLFG
Mp9538126		Lhcx	MKFSTIQACGAAVASLSGGADAFATPTASLSRTSSSRRTAYATNAVVRMAGATNGGEYAASLPGAPFGMAAEGKYFDPAGLATKQDPEVVKKWREAELKHGRVAMLAALGIMVAEVFHPLFMGPLYVGAAIYHFQEITTTYPLFWVGSLALVAFVEGQTILNAWGTVSPVTGVGNLKEEYYPGDLGFDPLGLAPKDGDDFRLIQSQELDLGRYAMIGVLGMIAQECVDGKGIVEHVLTQI
Mp1217301		Lhcx	MALVSLAVALSCVTYSNAFIASKQMAFPTSASSSALRMSAGTDYVSTLPGAPFPDGKVWDPVGLSDRANPTDIKKWREAEIKHGRVAMLATVGVLVAESFHPLFLGNDYIGPAVDHFQEISARFPQFWAMTLLLTAFLEYRQINIGFAEPDPVTGEGGMREDYDPGALGFDPLGLAPQDEGELNVMKTKELNHGRLAMIGIAGMLAQELVNPVPIFA
Mp1215310		Lhcx	MIATQMFLGAAATLIASSTAFVAPMVARSVAPVSSSSLSMQSAGTAYVNTLPGAPFPDGKIFDPLELSDVAAPADIKKWREAEIKHGRVSMLACLGVIVAEKFHPLFMGTADIGPAVNHFQQITAQYPEFWVFSLFGMALVEYKSITTAYAEPDPITGEGDLREDYIPGNLGFDPLKLKPKNPKVLKSMETKELNNGRLAMIGIAGMLVQELVNPVNILS
Mp932454		Lhcx	MVATQMFLGAAATLIASSTAFMAPMTVRSAMPASSSRLSMQSDGSMYAATLPGAPFSDGKVFDPLGLSDGAAPGDIKRWREAEIKHGRVAMLASLGVIVAEQFHPLFMGPDYIGPAVNHFQEITAQYPEFWVFSLLGMALVEYKSITTAFAEPSPITGEGGLRDDYTPGDLGFDPLGLKPKTDEKLATMQTKELNNGRLAMIGIAGMLVQELVSPVNILG
Mp9425416		Lhcx	MVATQMFLGAAATLIASSTAFMAPMGVRSVAPASSSSLTMQSEGSAYVASLPGAPFSDGKVFDPLSLSDGAAPGDIKKWREAEIKHGRVAMLASLGVIVAEQFHPLFMGPDYIGPAVDHFQEITAQYPEFWVFSLLGMALVEYKSITTAFAEPSPVTGEGGLREDYTPGDLGFDPLGLKPKTEEALATMQTKELNNGRLAMIGIAGMLVQELVSPVSILG
Mp9425377		Lhcx	MVATQMFLGAAATLIASSTAFMAPMGVRSVAPASSSSLTMQSEGSAYVASLPGAPFSDGKVFDPLSLSDGAAPGDIKKWREAEIKHGRVAMLASLGVIVAEQFHPLFMGPDYIGPAVDHFQEITAQYPEFWVFSLLGMALVEYKSITTAFAEPSPVTGEGGLREDYTPGDLGFDPLGLKPKTEEALATMQTKELNNGRLAMIGIAGMLVQELVSPVSILG
Mp9425352		Lhcx	MVATLMFLGLTATMIASSTAFMAPMAVRSVVPASSSSMTMQSAGSAYVATLPGAPFSDGKIFDPLGLSDGAAPGDIKKWREAEIKHGRVAMLASLGVIVAEQFHPLFMGPDYIGPAVDHFQEITAQYPEFWVFSLLGMALVEYKSITTAFAEPSPVTGEGGLREEYTPGDLGFDPLGLKPETEEALATMQTKELNNGRLAMIGIAGMLVQELVSPVNILG
Mp9541138	FCP9 ad FCP13	Lhcr	MKTAFAASVLAMVGSTEAFVAPSAARAALASSNSLDTSRGSTTTVRATPSMEFAGGLRGADGPEPNSKNFDPLGIAAARPENLLFYREAEIKHGRIAMLAICGLIAPEFVRVPGEIFENVSVLDAHNVMVEKGPMWQLLFWISLAEVLLFPTVIDMDKKDREPGDFALDPLNLCKTPEKTERLKLAELKNGRLAMFAVSGALTQMAMTGHGFPFMA
MpDN572_c0_g3_i3		Lhcr	MKTAFAASVLAMVGSTEAFVAPSAARAALASSNSLDTSRGSTTTVRATPSMEFAGGLRGADGPEPNSKNFDPLGIAEARPENLLFYREAEIKHGRIAMLAICGLIAPEFVRVPGEIFENVSVLDAHNVMVEKGPMWQLLFWISLAEVLLFPTVIDMDKKDREPGDFALDPLNLCKTPEKTERLKLAELKNGRLAMFAVSGALTQMAMTGHGFPFMA
Mp9724329		Lhcr	MKVLSTVGAMTACASCASAFVTPSFSRTVISTPRASSSVRMSAEPEAAAAPVEPEEPAAPAAPPAPPAPKMSASIPFLKQPENLEGMVGDIGFDPFGLATIFPVKFMREAELKHGRVAMLAVVGWIVSEVVHIFVFCGWLEWNFHNGKMTMDNMHDNGEVPGDFGFDPLRLSTKSAAVREKYQLQEIKNGRLAMSAIGGLVHQSLLLGGGVPFHA
MpDN156408		Lhcr	DSFERFFSSCTITSPNRRDSRTYPSNMKVLSTVGAMTACASCASAFVTPSFSRTVISTPRASSSVRMSAEPEAAAAPVEPEEPAAPAAPPAPPAPKMSASIPFLKQPENLEGMVGDIGFDPFGLATIFPVKFMREAELKHGRVAMLAVVGWIVSEVVHVPGAAYMSENPVDAMAAVGPGPMLQIFVFCGWLEWNFHNGKMTMDNMHDNGEVPGDFGFDPLKLSTKSAAVREKYQLQEIKNGRLAMSAIGGLVHQSLLLGGGVPFHA
MpTrinityDN156408	FCP7	Lhcr	KMSASIPFLKQPENLEGMVGDIGFDPFGLATIFPVKFMREAELKHGRVAMLAVVGWIVSEVVHVPGAAYMSENPVDAMAAVGPGPMLQIFVFCGWLEWNFHNGKMTMDNMHDNGEVPGDFGFDPLKLSTKSAAVREKYQLQEIKNGRLAMSAIGGLVHQSLLLGGGVPF
Mp9608268	FCP6 and FCP10	Lhcr	MVNSLAVAAAFCASASAFITPTPLARTAAPQQSGMTMQAAKSKSLPFMPQPPALDGTMAGDVGFDPIGFSNFIPLDFLREAELKHGRICQLAVVGFASTDLGLHLPGAMHDVSSVAAHDAAVASGAMPQILLWVSAFEAISTVAVVQMLEGSGRVPGDFGFDPDGLYSKPTMAKKKASMELKEITHCRLAMLAFSGMVTQAVLTDGGFPYTG
Mp9353087	FCP5	Lhcr	MKFEMAATLALAAGASAFVAPSLPLRTGVASSSASSTNMMAGERSKSLPMLPQPPLLDGSMAGDVGFDPLGLSSIAGLAGADLYWMREAELKHGRVAMLATVGVLWCDAFGSLPGFPSGTNQMKLFWDVWAEKPQYVAAGLIFIGIAEIISGIATSMGQESGDRQPGDFGIDPLNLHLNPAKKAKLELQEIKNGRLAMWAAAGMIMQGCTTSGSAMDNLLGG
MptrinityDN12591		Lhcr	MKATVASFTALLASASAFMAPMPLSRTAAPSSSSVCMMANSKAIPFMPQPEGLDGSMVGDIGFDPLNLASIDIDFSEFIVPSAAVMRDEGVDATKSPVDTLYWMREAELKHGRVAQLAVVGWILVDQGVRFPGAQYAAISQSVDAHDPMVAAGNMTMMLLGAFFLEMVGGAAIFGAASGSGRAPGDFGMDPLNLTSNPSKKARFELSEIQHCRLAMMAISGIATQSVLNGGAFPYTG
MpTrinityDN157149		Lhcr	MKATVASFTALLASASAFMAPRPLSRTAAPSSSSVCMMANSKAIPFMPQPEGLDGSMVGDIGFDPLNLASIDIDFSEFIVPSAAVMRDEGVDATKSPVDTLYWMREAELKHGRVAQLAVVGWILVDQGVRFPGAQYAAISQSVDAHDPMVAAGNMTIMLLGAFFLEMVGGAAIFGAASGSGRAPGDFGMDPLNLTSNPSKKARFELSEIQHCRLAMMAISGIATQSVLNGGAFPYTG
Mp9447818	FCP4	Lhcr	MKATVASFTALLASASAFMAPMPLSRTAAPSSSSVCMMANSKAIPFMPQPEGLDGSMFIVPSAAVMRDEGVDATKSPVDTLYWMREAELKHGRVAQLAVVGWILVDQGVRFPGAQYAAISQSVDAHDPMVAAGNMTMMLLGAFFLEMVGGAAIFGAASGSGRAPGDFGMDPLNLTSNPSKKARFELSEIQHCRLAMMAISGIATQSVLNGGAFPYTG
Mp9807918		Lhcr	MKATVASFTALLASASAFMAPMPLSRTAAPSSSSVCMMANSKAIPFMPQPEGLDGSMFIVPSAAVMRDEGVDATKSPVDTLYWMREAELKHGRVAQLAVVGWILVDQGVRFPGAQYAAISQSVDAHDPMVAAGNMTMMLLGAFFLEMVGGAAIFGAASGSGRAPGDFGMDPLNLTSNPSKKARFELSEIQHCRLAMMAISGIATQSVLNGGAFPYTG
Mp987864		Lhcr	MRDEGVDATKSPVDTLYWMREAELKHGRVAQLAVVGWILVDQGVRFPGAQYAAISQSVDAHDPMVAAGNMTMMLLGAFFLEMVGGAAIFGAASGSGRAPDFGMDPLNLTSNPSKKARFELSEIQHCRLAMMAISGIATQSVLNGGAFPYTG
Mp9689568	FCP11	Lhcr	MKSFAVLAMCCAGAQAFMPVPSGSFGAKAAPQRAASSSSSTVMMAKSKALPFLESPATLDGSMVGDFGFDPLGLTENINIPYARAAEIKHGRVAMLAVVGFILTQYVHLPGDQFQVGPLDALTSVPVGAQAQVFSFIAVFELASIFSTFSGDSTDPWETLLQDPMGSKIFYNKKPAEQERLKLSEVKHSRVAMLAIIGELVQMMMFHKPSLDF
Mp9633241		Lhcr	MKYAAGVALMMASANAFVPSAPLPKLTAARASSSSLQMAAKKGAAPAVAFNAVDGLVGYDIETGGVFDPLNFGKNCPPEQMQWYRAAELKHGRVCMLAALGQITQHFTHWNDPSGIFDKSGSAWGAMQQVYEQRPIAFVQIILAIFAVEVWGQKQQELSPMGGDLGFDPLGLKPQSEEAWERVQLRELKNGRLAMFSILGMIVQEHITGVGVLENVDPLAALVN
Mp9542343		Lhcr	MKSAVAALALGAVGANAFVTPHAVVSRVSTQSARQLSMSADPEASIALPFTPRPTMLTGELVGDVGFDPLNFSEEGDLKKYRRAELKHGRVAMLGVVGAIWQEFNVLPGLGYSPTKNLFQAVADAPWLAILQIVIFVGIFDLQSTKYDIEQGRVPGDIGFDPLKLSKDGINEKWALSELKHGRLAMWAMAAILVQQLLVPDQSPLEQVYEWSNQFH
Mp9506494		Lhcr	MKSFAVAAASLCALAPASAFVPGALPLAGVRSAPSTLSMAATPDRSVAIPIDPYPEGLDGEMVGDVGFDPAGFANNPPAWVSGDAPGTAGRVKWYREAELAHGRVAMLAAAGWIFPEIYHFPGNSVLGADRFAETNPLLAYGNIPNAGGIQIVVTILILETIRLNRSIRNTDAPPGDIGLGQGEGRWNPFNFNYTPEEYAEKQLQEMKHGRTAMIGITGMYFQTLVQGNGILHQLGEAFSVPSDVAKAGYFFPTEGL
Mp9811572		Lhcr	MKSAVMAVACASGASAFVAPSLVTNARVSPARTTMMSEAPGSWWTPSDGATSEALPWAAKPMIAELKHGRICMLATVGFVAPELIQHPVGFSGFEFASQFTEMNAFAALSSVPRLGLAQIVILCSLIEVASFTGNLTSEYKYEDDLTALELKNKSLGKTSYLAGAAKIAAVTDNKEQVFTAEVIPGDIGFDPLGLAANGINPDYALAELKHCRLAMIGFLGMAVQQSIDPNGGVLEQFLNWAT
Mp9660355		Lhcf	MKCIAMAAACLAGAQAFVTPSAFNGAAMATRAKTSSAMKMSFENELGVQAPLGYWDPLYWLENADQERFDRLRYVEIKHGRICMLAVLGHIVQENVRLPGMLSISNNQSFADMPNGLGALSKMGPIGIAQIVIFIGFLELFVM
Mp9660496		Lhcf	MKMEMAVALTSVASACAFVAPSAFTGSVVSQQVSTSSSSLQMAAKPAKKGPVSMGGNFESALGAQPPLGFYDPAGLLKNADQERFDRLRYVEIKHGRISMLAVAGHLIQQNFRLPGMLSTSANISFADMPNGLAALSKIPALGLFQIIAFIGFLEIGVMKQKEGSFPGDMTLGGEPYAWTNFSDEVKEQKRAIELNNGRAAQMGILGLMMHEAVNNHPYIINDLLSLPYTFN
Mp9751023		Lhcf	MKMSFESEIGAQPPIGFWDPLGLVADADQERFDRLRYVEIKHGRIAMLAVVGHITQQNTRLPGMLSFKENLAFADVPNGLAAFSKIPPLGTLQIILAIGCHELFVVKQVEGSFPGDCTTGGNIFQSAWDNMSEETQASKRAIELNNGRAAQMGILAMMVHEQLSNQPYIINDLAGAAYQFN
Mp_contig37		Lhcf	AFNGAALATSAKSSSAMKMSFESEIGAQPPIGFWDPLGLVADADQERFDRLRYVEIKHGRIAMLAVVGHITQQNTRLPGMLSFKENLAFADVPNGLAAFSKIPPLGTLQIILAIGCHELFVVKQVEGSFPGDCTTGGNIFQSAWDNMSEETQASKRAIELNNGRAAQMGILAMMVHEQLSNQPYIINDLAGAAYQFN
Mp9630671		Lhcf	MKSAVMAVACAAGAQAFVAPRHPLGFWDPLGLLEDADQERFERLRYVEVKHGRIAMLAIAGHLTQQNARLPGMLSNSANISFADMPNGVAALSKIPPAGLAQIFGFIGFLELAVMKNTQASKRAIELNNGRAAQMGILALMVHEELNNKPYVINDLLGASYNFN
Mp9657396		Lhcf	MKMSFESEIGAQAPLGFWDPLGLLADADQERFERLRYVEVKHGRIAMLAIAGHLTQQNARLPGMLSNSANLSFADMPNGVAALSKIPPAGLAQIFAFIGFLELAVMKNVEGSFPGDFTLGGNPFGASWDAMSEETQASKRAIELNNGRAAQMGILALMVHEELNNKPYVINDLVGASYTFN
Mp9657106		Lhcf	MKSAVMAVACAAGAQAFVAPSAFNGAALTTSAKASSAMKMSFESEIGAQAPLGFWDPLGLLADADQERFERLRYVEVKHGRIAMLAIAGHLTQQNARLPGMLSNSANLSFADMPNGVAALSKIPPAGLAQIFAFIGFLELAVMKNVEGSFPGDFTLGGNPFGASWDAMSEETQASKRAIELNNGRAAQMGILALMVHEELNNKPYVINDLVGASYTFN
Mp1228943	FCP17	Lhcf	MKSAVMAVACAAGAQAFVAPSAFNGAALTTSAKSSSAMKMSFESEIGAQAPLGFWDPLGLLADADQERFERLRYVEVKHGRIAMLAIAGHLTQQNARLPGMLSNSANLSFADMPNGVAALSKIPPAGLAQIVAFIGFLELAVMKNVEGSFPGDFTLGGNPFGASWDAMSEETQASKRAIELNNGRAAQMGILALMVHEELNNKPYVINDLVGASYTFN
MptrinityDN7c0g2i13		Lhcf	MKSAMMAVACAAGTQAFVAPSAFNGAALTTSAKSSSAMKMSFESEIGAQAPLGFWDPLGLLADADQERFERLRYVEVKHGRIAMLAIAGHLTQQNARLPGMLSNSANLSFADMPNGVAALSKIPPAGLAQIFAFIGFLELAVMKNVEGSFPGDFTLGGNPFGASWDAMSEETQASKRAIELNNGRAAQMGILALMVHEELNNKPYVINDLVGASY
MpTrinityDN7c0g2i16		Lhcf	VVCLKLLLIIAAHPTPSFAFKLSSLTRNSYIFSLHLLNSKMKSAVMAVACAAGAQAFVAPSAFNGAALTTSAKSSSAMKMSFESEIGAQAPLGFWDPLGLLADADQERFERLRYVEVKHGRIAMLAIAGHLTQQNARLPGMLSNSANLSFADMPNGVAALSKIPPAGLAQIFAFIGFLELAVMKNVEGSFPGDFTLGGNPFGASWDAMSEETQASKRAIELNNGRAAQMGILALMVHEELNNKPYVINDLVGASY
Mp9630469		Lhcf	MKSAIMAVASAAGAQAFVAPSAFNGAALTTSAKSSSAMKMSFESEIGAQAPLGFWDPLGLLEDADQERFERLRYVEVKHGRIAMLAIAGHLTQQNARLPGMLSNSANLSFADMPNGVAALSKIPPAGLAQIFGFIGFLELAVMKNVEGSFPGDFTLGGNPFASSWDAMSAETQASKRAIELNNGRAAQMGILALMVHEELNNKPYVINDLLGASYNFN
Mp9630702		Lhcf	MKSAVMAIACAAGAQAFVAPSAFNGAALTTSAKSSSAMKMSFESEIGAQAPLGFWDPLGLLADADQERFERLRYVEVKHGRIAMLAIAGHLTQQNARLPGMLSNSANLSFADMPNGVAALSKIPPAGLAQIFGFIGFLELAVMKNVEGSFPGDFTIGGNPFASSWDAMSEETQASKRAIELNNGRAAQMGILALMVHEELNNKPYVINDLVGASYNFN
MpTrinityDN7C0G2I3		Lhcf	HAFIPFSHSPIQLSSFSHPTQIPRMKSAVMAVACAAGAQAFVAPSAFNGAALTTSAKSSSAMKMSFESEIGAQAPLGFWDPLGLLADADQERFERLRYVEVKHGRIAMLAIAGHLTQQNARLPGMLSNSANLSFADMPNGVAALSKIPPAGLAQIFGFIGFLELAVMKNVEGSFPGDFTIGGNPFASSWDAMSEETQASKRAIELNNGRAAQMGILALMVHEELNNKPYVINDLVGASYNFN
MpTrinityDN7c0g2i17		Lhcf	HAFIPFSHSPIQLSSFSHPTQIPRMKSAVMAVACAAGAQAFVAPSAFNGAALTTSAKSSSAMKMSFESEIGAQAPLGFWDPLGLLADADQERFERLRYVEVKHGRIAMLAIAGHLTQQNARLPGMLSNSANLSFADMPNGVAALSKIPPAGLAQIFGFIGFLELAVMKNVEGSFPGDFTIGGNPFASSWDSMSSETQASKRAIELNNGRAAQMGILGMMVHEELSNQPYIINDLLGASYTFN
Mp1227200		Lhcf	MTLQTHAKRRFSLPTASPPRSIVPLSSAFNGAALTTSAKSSSAMKMSFESEIGAQAPLGFWDPLGLLADADQERFERLRYVEVKHGRIAMLAIAGHLTQQNARLPGMLSNSANLSFADMPNGVAALSKIPPAGLAQIFGFIGFLELAVMKNVEGSFPGDFTLGGNPFASSWDAMSEETQESKRAIELNNGRAAQMGILALMVHEELNNKPYVINDLLGASYNFN
Mp9587131		Lhcf	MKSAVIAIACAAGAQAFVAPSAFNGAALSTPAKSSSAMKMSFESEIGAQAPLGFWDPLGLLADADQERFERLRYVEVKHGRIAMLAIAGHLTQQNTRLPGMLSNSANLSFADMPNGVAALSKIPPAGLAQIFGFIGFLELAVMKNVEGSFPGDFTIGGNPFASSSTTAARAQMGILGMMVHEELSNQPYIINDLLGASYTFN
MpTrinityDN7c0g2i5		Lhcf	HAFIPFSHSPIQLSSFSHPTQIPRMKSAVMAVACAAGAQAFVAPSAFNGAALTTSAKSSSAMKMSFESEIGAQAPLGFWDPLGLLADADQERFERLRYVEVKHGRVAMLAVLGHLTAQNYRFPGYLSLDAKLTFADMPNGVAAISKIPPLGLAQIVGFIGFLELNVMKNVEGSFPGDMTIGGNPFAAQWDAMSEETKLSKRAIELNNGRAAQMGILAMMIHEEISNQPYIINDLLNAPYTFN
Mp9657082		Lhcf	MKSAMMAVACAAGAQAFVAPSAFNGAALTTPAKSSSAMKMSFESELGAQPPLGFYDPLGLMIDQDQERFDRLRYVEVKHGRVAMLAVLGHLTAQNYRFPGYLSLDAKLTFADMPNGVAAISKIPPLGLAQIVGFIGFLELNVMKNVEGSFPGDMTIGGNPFAAQWDAMSEETKLSKRAIELNNGRAAQMGILAMMIHEEISNQPYIINDLLNAPYTFN
MpTrinityDN7c0g1i18		Lhcf	MKSAVMAVACAAGAQAFVAPSAFNGAALTTPAKSSSAMKMSFESELGAQPPLGFYDPLGLMIDQDQERFDRLRYVEVKHGRVAMLAVLGHLTAQNYRFPGYLSLDAKLTFADMPNGVAAISKIPPLGLAQIVGFIGFLELNVMKNVEGSFPGDMTIGGNPFAAQWDAMSEETKLSKRAIELNNGRAAQMGILALMVHEELNNKPYVINDLVGASYTFN
MpTrinityDN7c0g1i20		Lhcf	MKSAVMAVACAAGAQAFVAPSAFNGAALTTPAKSSSAMKMSFESELGAQPPLGFYDPLGLMIDQDQERFDRLRYVEVKHGRVAMLAVLGHLTAQNYRFPGYLSLDAKLTFADMPNGVAAISKIPPLGLAQIVGFIGFLELNVMKNVEGSFPGDMTIGGNPFAAQWDAMSEETKLSKRAIELNNGRAAQMGILALMVHEELNNKPYVINDLLGASYNFN
MpTrinityDN7c0g2i15		Lhcf	ESSRRPPLVLPHIVHSAFLTTITATSSATPHYLYTTMKSAVMAIACAAGAQAFVAPSAFNGAALTTSAKSSSAMKMSFESEIGAQAPLGFWDPLGLLADADQERFERLRYVEVKHGRIAMLAIAGHLTQQNARLPGMLSNSANLSFADMPNGVAALSKIPPAGLAQIFAFIGFLELAVMKNVEGSFPGDFTLGGNPFGASWDAMSEETQASKRAIELNNGRAAQM
Mp5050528		Lhcf	MSFESEIGAQAPIGYWDPLGLLTKDPSQERFDRLRYVEVKHGRIAMLAVLGHITAQNFRFPGMLAPSAGLSFADCPNGVAALSKIPLYGLVQIFLFIGFLETKGSAYFQPLQSTDCVMLQKEGSFPGDMSLINPFEKEWESWTEEEQNTKRAIELNNGRAAQMGILGLMVHEQMNNTPYVINEILGSHVTFN
Mp9638407	FCP3	CgLhcr9-like	MKSVIALTAVLASASAFVPTGPFVGSRVTSVARPASSSLSMAAADMERTNEYREAELKHGRTAMLAVVGFLTQENWHPLYNGSLSSNPCKAIFEVPPEGILQIVMFIGFLEYVISQIKLTPGYTPGDYVGSTDLFDGGEGDSTWRNFQLKELHNGRAAMMGISGLVTHNLITGGMPAFEQISRGVYTGGIQ
Mp9480344	FCP8	Lhcq	MKVTAVAAVASLGMASAFVTPSAFRLTTTSLNKATTTSMSSADGMVGVSTEVGGKVFDPLGLSELHSINPLVNPHPKWLQEAEIKHCRICMLAFVGIWAAQAGAIFPGLGYEAVPWYDQFNEFASKNPEGLAQLMLFFAVAEGATYPGDMWSGGGGGDRDAGDLGIFLKKPSAKEFEKLRLQELKNGRLAMLSVAACASEHWIPGAVPMLTGHGY
Mp9772546		Lhcq	MSPLSYALAISSIALLLARDGVDAFVQPRANVLGTGKSYSIMSKTVMSASVERRAFVSQLVSGGLGALALGSTTERATAYEVFLAVTTDEEAVVALNVLSNTVVKRGGLPESVRINDLLKTCRRKKAAMKENGKWGTPVQIAYETLVQTTNRTVIPLQSG
Mp9760439		Lhcq	MKMEIGAMALCSLSAVTAFVAPSAFTGSQIARVQHTSATTKMAVNDMLGADVETDGVFDPLGYGKDDASLFRRRAVELKHGRVAMLAVTGYLFAEQWHPLYDGKLSPGLKALGELPFAAWVQILGAIAVIELTVGKQDYENKAPGELGNFGQSWNPYPDNPVAFSKLQLKELKNGRLAMLAIMGEMVQEALTGQTAIEQLTSGHLSPFGDGQGFF
Mp9775686		Lhcq	MCRLLVLALLGLTRCCGGFVVSSNARRWSGNVGVATIADADRPRGVPSQQRHGVVRMSVKDMIGADVETGGLFDPLGFSKDEPSLFRRRAVELKHGRVAMLAMTGVFVQSFVRFPGFPPFDVSNAGRPLAVFERFCSLETQSVLVALLSIGVFELTVGKQDYVDRAPGELGDFGAFAKPVDEIEWEKVQMAELKHGRLAMVAVVGSLVQEVVTGEGPVEQLFSGKINPFV
Mp5061557		Lhcq	MLAFGVHSVTPATRELPAGTLGGGGVRSIDRRADAVGIGGVGRSHRTSSIVPLPAVSELVGASEETGGVFDPLGLAADETSLYRRRVAELKHGRVCMLATVGVLVQSFVHLPDPERHAFSNTRPLGALLQVWKERPSILLAIIAIMGVIELTVGREDYGGYDAEPGRLGEFWQTARPRDPQLWRRRQLQELKHGRLASLGITGMLAQEMVTHEGPVEQLLKGDVNPFGQF
Mp9397072		Lhcq	MKITGATVLGMVAATQAFHVPLAPRTTLDARSTRASTSLGQTAMGSMSDAEVKASLEAIGGYDVETGGKPFDPLNLCKYIPAETLRKYETVHCRVAMLACVGYAYPQIFGMFDATDVQSANAIDALLQTAPEAWAQIIGACGIAEAAQWRHQQSGATTPFYDPFMGWPKTEKAQKKMQMMELKNGRAAMLCWASFVAAEFIPGSVPDFAIPF
Mp9407254		Lhcz	MAMSSRLPVAPKIDDAVPRSIALPFLPQPEALDGSMIGDVGFDPLGLATPDNLGQFREAELKHGRLAMVALAGWPVATLLLALLTGLVPPDTVCTGNGCSFDQSFAGSALPLEAIGKVSFAYWGSALALAIAAELVSIRRKSDADAGRLPSGPDGYRAGDLGLDPFNLADDEMRLREIKHGRLAMTAFAFHYAGVLLEKKGVVVGHQLWGDVCVYNLKWGLAHLPPPICYPRPEAALDTTLSWEIMWRVLTGFFKEPYY

## Sheet: E. siliculosus sequences
List of FCPs from Ectocarpus siliculosus with corresponding protein sequences
Identifier in GenBank database		Protein sequence
Link: https://www.ncbi.nlm.nih.gov/genbank/
Based on Kumazawa, Minoru, et al. "Molecular phylogeny of fucoxanthin‐chlorophyll a/c proteins from Chaetoceros gracilis and Lhcq/Lhcf diversity." Physiologia Plantarum 174.1 (2022): e13598.
Redcap_Ectsil1_29941		MKAVFALCAAMVAGAQAFVPTTTAFSGARVASPASASAATTTPRMAAGSFSVFDNAQAEFAAEFPEYSKYGWGPTAKAERWNGRHAMFGWAAIIATGYCQAHNLIPDADVALDPKVWGTLAYTTGTETITNERAIIMMGHVHALAVSVCATVAPLSFQDKLFLDVDAGEKDAPAPGLIPSFVPGLTPEAEIFNGRMAMMGLVVTATTALTTGQSFLEVVNAGLGGLLM
Es_CBJ30555		MKMEIGALALTLATTTAFVAPSAFHGSQIARPQQATSATMTKMAVNDMLGADVETDGVFDPLGYGKDDASLFRRRAVELKHGRVAMLAVTGYLFAEQWHPLYDGKLSPGLKALGELPLAAWVQILGAIAVVELTVGKQDYENKAPGELGNFGQAWNPYPDNPVAFSKLQLKELKNGRLAMLAIMGEMVQEKLTGQTAIEQLTSGHLSPFGDGQGAF
Es_CBJ33233		MSIREMIGADVESGGLFDPLGFSKDEPSLFRRRAVELKHGRVAMLAVTGILVQSFVRFPGFPPFPVSNPARPLAVLKGLLSTEGNNVVLFLLGIGVVELTIGKQDYIDRAPGELGEFGAFAKPVDKEEWDKVQMAELKHGRLAMLGVVGCLVQELVTGEGPVEQLLNGNIFPFA
Es_CBN76797		MVGASEETGGVFDPLGLATDETSLYRRRVAELKHGRVCMLATVGVLVQSFVQFPDPDRSAFSNTRPLGALFQVWRERPVILLGIVALMGLIELTIGREDYGSSEAEPGKLGDFWQAARPEDPQLWRRRQLQELKHGRLASLGITGMLAQELVTHEGPVEQLLKGDINPFHEY
Es_CBN73961		MKTSCAVALASVATASGFMVPVATPTRSRTSLASGSAQFDEILQAPEAEEPPPPIELTGPQYVKTLAGASAPFPYFDPLEISSKFRAIDVKKFRESEIKHARVAMLAFLGMFVQELAHPLFENGGKDIGPAIVHFQAVTNYFPLMPALLLIIVGIFEGNNIYVGWVKQPLKLGVADLKPDYEPGSFGFDPLGLYPKDEAGKKAMMTKELNNGRLAMIATIGVWAQELVDGKTILGHLSG
Es_CBJ48499		MVTSQLFLGTAATLIASSAAFVAPIAAPRSSIARVAASSTPKMTAGSDYAASLPGAPFGMAAEGKYFDPAGLATNQDPETIKKWREAELKHGRVSMLAAVGILVSEVFHPLFMGPAYIGPAVEHAQQIATVYPLFWVASLGMIAFIEGQTIKDAWGTVSPVTGVGNLKTEYYPGDLGFDPLGLAPKDGEDFRLIQSQELDLGRYAMIGVLGMIVQEVVDGKGILEHIVSRI
Es_CBJ27268		MIITFPYSEKVKKCPGLWSPPSSLQQVHFARLAALRLLHTETSNAILKRCVMVTSTGALVGMASWCFASCEAFIVPTPTTLSARPTSTAARMSAGSDYVSTLPGAPFADGKVWDPVGLSSEADPEDIKKWREAEIKHGRVAMLASVGVLVAENFHPLFLGPDYIGPAIFHFEEITARFPQFWALTLLAIAWLEYRQINIGFAELDPVTGEGGMRLDYVPGDLGFDPLGLAPEDEHELNVMKTKELNHGRLAMIGITGMIVQELVRPLPIFG
Es_CBJ27787		MVATQLFLGSAATLIASSTAFVAPMAVRSAAPASSSSALKMSAGSDYVATLPGAPFGDGKIFDPLNLSDGADPADIKKWREAEIKHGRVAMLASLGVLVAEQYHPLFMGPDYIGPAVDHFQEISAQYPEFWVFSLLGMAFIEYNTIMTAFETPSAVTGEGGLKEDYVPGDLGFDPLNLKPEDEAALDVMKTKELNNGRLAMIGIAGMLVQELINPADILG
Es_CBJ27803		MVASQMFIGTAATLIASSTAFVAPMAVRSVATTPSSSSLKMSAGSDYVATLPGAPFSDGKIFDPLGLSDGAAPGDIKKWREAEIKHGRVAMLASLGVIVAEQYHPFFMGPDYIGPAVDHFQEISAQFPEFWAFSLLGMAFIEYNTIMTAFDTPSAVTGEGGLKEDYIPGDLGFDPLNLKPDDEAALDVMKTKELNNGRLAMIGIAGMLAQELVNPADILG
Es_CBJ27807		MVASQMFIGTAATLIASSTAFVAPMAARSVATTPSSSSLKMSAGSDYVATLPGAPFSDGKVFDPLGLSDGAAPGDIKKWREAEIKHGRVAMLASLGVIVAEQYHPFFMGPDYIGPAVDHFQEISAQFPEFWAFSLLGMAFIEYNTIMTAFDTPSAVTGEGGLKEDYIPGDLGFDPLNLKPDDEAALDAMKTKELNNGRLAMIGIAGMLAQELVNPADILG
Es_CBJ27808		MVASQMFLGTAATLIASSTAFVAPMAVRSAATTPSSSSLKMSAGSDYVATLPGAPFSDGKIFDPLGLSDGAAPGDIKKWREAEIKHGRVAMLASLGVIVAEQYHPFFMGPDYIGPAVDHFQEISAQFPEFWAFSLLGMAFIEYNTIMTAFDTPSAVTGEGGLKEDYIPGDLGFDPLNLKPDDEAALDAMKTKELNNGRLAMIGIAGMLAQELVNPADILG
Es_CBJ27804		MVASQMFIGTAATLIASSTAFVAPMAVRSVAPAPSSSSLKMSAGSDYVATLPGAPFSDGKIFDPLGLSDGAAPGDIKKWREAEIKHGRVAMLASLGVIVAEQYHPFFMGPDYIGPAVDHFQEISAQFPEFWAFSLLGMAFIEYNTIMTAFDTPSAVTGEGGLKEDYIPGDLGFDPLNLKPDDEAALDVMKTKELNNGRLAMIGIAGMLAQELVNPADILG
Es_CBJ27790		MVASQMFLGTAAALIASSTAFVAPVAVRSAAPASAASALKMSAGSDYVATLPGAPFSDGKIFDPLSLSDGAAPGDIKKWREAEIKHGRVAMLASLGILVAEEYHPLFMGKDFIGPAIIHFQEISAQFPEFWAFSLLGMAFIEYNTIMTAFDTPSAVTGEGGLKEDYIPGDLGFDPLNLKPDGEAALDVMKTKELNNGRLAMIGIAGMLAQELVNGQDILPNFFF
Es_CBJ27801		MAASSNMFLGTAATLIASSAAFVTPMAVRSAAPASSASALKMSAGTDYLATLPGANGKIFDLLELADGADPGEIKLWREAEIKHGRVAMLATVGVVVAEQYHPFFMGPDYIGPAVDHFQEITAKFPQFWAYSLLGMAFIEYNTIKKAYAEPSPVTGEGGLRDEYSPGDLGFDPAKIKPKDQAGLEKMQNKELNNGRLAMIGIVGMLVQELVNGQDILG
Es_CBJ27802		MVASSNMFLGTAATLIASSTAFVAPMAVRSAAPASSASALKMSAGSDYVATLPGAPFGDGKIFDPLELSDGAEPGEIKLWREAEIKHGRVAMLATVGVIVAEQYHPLFMGPDYIGPAVDHFQEISAQFPEFWAFSLLGMAFIEYNTITKAYAEPSPVTGEGGLRDEYSPGDLGFDPLNLKPKDQAGLEKMQTKELNNGRLAMIGIAGMLVQELVNPADILG
Es_CBJ27788		MTSSLYVGTRSLLPKIFDPLGLADGAEVGDIKLWREAEIKHGRVAMLASLGVLVAEEYHPFFMGPDYIGPAVDHFQEISARFPEFWAFSLLALALIEYNTITKAYAEPSFVTGEGGLRDEYSPGDLGFDPLNLKPTDQTALETMQTKELNNGRLAMIGIAGTLVQELVNPTNILDFLH
Es_CBJ27806		MNFSRCHCYVRFYPLGQVVSPVAAFDHRCPNALVPQIFDPLGLSDGAAPGDIKKWREAEIKHGRVAMLASLGVIVAEQYHPFFMGPDYIGPAVDHFQEISAQFPEFWAFSLLGMAFVEYNTIMTAFDTPSAVTGEGGLKEDYIPGDLGFDPLNLKPDDEAALDVMKTKELNNGRLAMIGIAGMLAQELVNPADILG
Es_CBJ30594		LFFREAEIKHGRIAMLAICGLIAPEFVRVPGEIYQDVSVLDAHNVMVEKGPMWQLLFWISLAEIILFPTVIDMDKKDREPGDFALDPLNLCKTPEKTEKYKLAELKHGRLAMMAVSGALTQMAMFGHGYPFLA
Es_CBN79580		MKVISTVGAGLACASCASAFVAPSSFSRVISSSPAASKALRMAEEVAAEPEAAVEPEPVPAGPAMSASIPFLEQPKNLEGMVGDIGFDPFGFATIFPVKFMREAELKHGRVAMLAVVGWLVSEVVHVPGAAYMSENPVDAMAAVGPGPMLQIFLFCGFLEWKFHNGKMTMDNMHEDGNEPGDFGFDPMMLAKKPADVREKYQLQEIKNGRLAMSAIGGLIHQSLLLGGGVPFHA
Es_CBJ32007		MMNTLACSLAVLASASAFVPPAQLPRVASSNSGMSMQATKSKSLPFMPQPAKLDGTMAGDAGFDPLGFSNFIPLDFLREAELKHGRICQLAVVGFAATDLGFRLPGAEHAVASIAAHDAAVATGAMPQILLWVSAFEAISTVAVIQMLEGSGRIPGDFGFDPSNLYSRPELAKKKADMELKEITHCRLAMCAFGGMVTQAVLTNSGFPYTG
Es_CBN78494		MKFEMAATLALAAGSSAFVAPSVPLNTRVASSSASSKTSMMAGDRSKSLPMLPQPPLLDGSMAGDVGFDPLGLSSIAGLAGADLYWMREAELKHGRVAMLATVGVLWCDAFGSLPGFPSGVNQMKLFWEVWAEKPQYVAAGIIFCGIAEIISGIATSLGQESGDRAPGDFGIDPLKLDKNPEKKAKLELQEIKNGRLAMWAAAGMIMQGLTTDGGAMDNLFG
Es_CBJ33498		MKTTLASLAALVGGACAFTAPMPMHRAARSPAGALSMANSKAIPFMPQPENLDGTMPGDIGFDPLGLSKIDIDFSEFIVPGAAVMREEGVPSKSPVDTLYWMREAELKHGRVAQLAVVGWILVDQGVRFPGDQYAAISQSVGAHDPMVASGNMTLLLLVVFLLEMVGGAAIFGAASGSGRQPGDFGLDPLNLTSNPAKKARYELNEIQHCRLAMSAIGGIATQAVLNGGDFPYTGL
Es_CBN74719		MKSFAVFAAWCAGGALAFAPVPKVSSLGAKSAPARNSAATALDAKSKALPFLESPATLDGSMIGDFGFDPLGLTENIDIPFARAAEIKHGRVAMLAVVGFLLTQYVHLPGDQFQAGPLEALTTVPAGAQAQVFTFIGTFEMAAILQTYSEDTTDPWEILLKDPMGADLFYKKSEKEQERLKLSEVKHARLAMLAIIGELTQMMMFHKPSFDF
Es_CBN74050		MKCATAFALMVASANAFVPSAPLPTVTSRASSSSLQMIGGFGGRKKAAQAPPARAVSTNAVDGLVGADIETGGPFDPLGFGKNCPPEQMQWYRAAELKHGRICMLAAFGQITQHFTHWNDPSGIFDKSGSAWGAMQQVYEQRPLAFVQIFLAIFAVEVYGNRKQEENEAGGDLGFDPLGLKPSNPESWERVQLRELKNGRLAMFAILGMIVQEHITGVGVLEKVDALAGLA
Es_CBN76070		MKSAIAALALGAVGSNAFVTPNAVVGRVASRSARQVSMAADPDASIALPFTPRPENLNGELVGDVGFDPLNFSEEGDLAKYRRAELKHGRVAMLGVVGAIWQEFSVLPGLGYTPTKNLFQAVADAPWLAVLQVVVFVGIFDLQSTKYDIEQGRVPGDIGFDPLKLSKDGINEKWALAELKHGRLAMWAMAAILIQQLLVPDKSPLELTYEWSTQFH
Es_CBJ31718		MKSFVAAATSLCALAPASAFVPGASLPLAGVRSAPSKLAMAATPERSISIPIDPYPEGLDGEMVGDVGFDPAGFANNPPSWVQGEGTGTAARVKWYREAELAHGRVAMLAAAGWIFPEIYHFPGNTVLGPDRFAEMNPLLAYDNIPNAGGIQIVVTILILETIRLNRSIRSDSGVAGDIGLGQGEGRWNPFNFNYTEEEYAEKQLQEIKHGRTAMIGITGMYFQTLVQGQGILHQLGEAFSTPDSVAKAGYFFNPL
Es_CBJ31839		MKITGATVLGMVASTQAFHMPANVKPSVARRSSTSLASALEPLSDAEAMASLEAIGGYDVETLGKPLDPLHLAKYIPAETLRKYETVHCRVAMLACVGYAFPQIFGMFDATDVQSANGIDALFQTAPEAWAQIIGACGIAEAAQWKHQQSGDTTPFYDPFKGWPKTEKQQEKMKMRELKNGRAAMLCWASFVSAALIPGSVPDFALPF
Es_CBJ29489		MKCTIAMLAACAAGANAFVAPSAFNGAAVATRAQSSSAMKMSFENELGAQPPLGFWDPLYWLEDADQERFDRLRYVEIKHGRICMLAILGHITQENVRLPGNLNFETPFADMPNGLTAISKMGPFGVAQIVAFIGFLELFVMKQKEGSFPGDMSRINPFEKQWESFDEETKLRKRAIELNNGRAAQMGIFALVIHEILDGEPYIINKIVGDTIGNVFTF
Es_CBJ29487		MLAVAGHLVQQNFRLPGMLSTSADLSFADMPNGLAALSKIPALGLFQIIAFIGFLEIGVMKQKEGSFPGDMTLGGEPYAWTKFSDEVKEQKRAIELNNGRAAQMGILGLMMHEAVNNHPYIINVPPPATYLLI
Es_CBJ26059		MSFESEIGAQPPIGFWDPLGLVTDADQERFDRLRYVEIKHGRIAMLAVAGHLTQQNYRLPGMLSFKDNVSFEDVPNGLAAFSKIPPLGTLQIILAIGVHELFVVKQVEGSFPGDCTTGGNIFQSAWDNMSEETQASKRAIELNNGRAAQMGILAMMVHEQLSNQPYIINDLAGAAYKFN
Es_CBJ33313		MKTAACFAMCAATSQAFVAPSAFNGAAVATQAKSSSAMKMSFESEIGAQPPLGFWDPLGLLADADQERFERLRYVEVKHGRIAMLAIAGHLTQQNTRLPGMLSNSANLSFADMPNGVAALSKIPPAGLAQIFAFIGFLELAVMKNVEGSFPGDFTLGGNPFGSSWDAMSEETQASKRAIELNNGRAAQMGILALMVHEELNNKPYVINDLVGASYTFN
Es_CBJ33312		MAVACAAGANAFVAPSAFNGAAVATQAKSSSAMKMSFESEIGAQPPLGFWDPLGLLADADQERFERLRYVEVKHGRIAMLAIAGHLTQQNTRLPGMLSNSANLSFADMPNGVAALSKIPPAGLAQIFAFIGFLELAVMKNVEGSFPGDFTLGGNPFGSSWDAMSEETQASKRAIELNNGRAAQMGILAMMVHEELSNQPYIINDLVGASYTFN
Es_CBJ32149		MKSAVVAGAFAAGAQAFVAPSAFNGAALTTAAKSSSAMKMSFESEIGAQPPLGFWDPLGLLEDADQERFERLRYVEVKHGRIAMLAIAGHLTQQNTRLPGMLSNSANLSFADMPNGVAALSKIPPAGLAQIFAFIGFLELAVMKNVEGSFPGDFTLGGNPFGSSWDAMSEETQASKRAIELNNGRAAQMGILALMVHEELNNKPYVINDLLGAGYTFN
Es_CBJ32222		MAVYETAYSYREAHTPPPPSLTPFSAHHILNLSFPAPPPHIKMKSCVVAVACVAGAQAFVAPSAFNGAAVATPAKSSSAMKMSFESEIGAQPPLGFWDPLGLLEDADQERFERLRYVEVKHGRIAMLAIAGHLTQQNTRLPGMLSNSANLSFADMPNGVAALSKIPPAGLAQIFAFIGFLELAVMKNVEGSFPGDFTLGGNPFGSSWDAMSEETQASKRAIELNNGRAAQMGILALMVHEELNNKPYVINDLLGAGYTFN
Es_CBJ33692		MKNKMKSCGVAAACVAGAQAFVAPSAFNGAAVATPAKSSSAMKMSFESEIGAQPPLGFWDPLGLLEDADQERFERLRYVEVKHGRIAMLAIAGHLTQQNTRLPGMLSNSANLSFADMPNGVAALSKIPPAGLAQIFAFIGFLELAVMKNVEGSFPGDFTLGGNPFGSSWDAMSEETQASKRAIELNNGRAAQMGILALMVHEELNNKPYVINDLLGAGYTFN
Es_CBJ32234		MKSCVVAAACVAGAQAFVAPSAFKGAAVATPAKSSSAMKMSFESEIGAQPPLGFWDPLGLLEDADQERFERLRYVEVKHGRIAMLAIAGHLTQQNTRLPGMLSNSANLSFADMPNGVAALSKIPPAGLAQIFAFIGFLELAVMKNVEGSFPGDFTLGGNPFGSSWDAMSEETQASKRAIELNNGRAAQMGILALMVHEELNNKPYVINDLLGAGYTFN
Es_CBJ33691		MKQLTRITNGLPPYPSLMKSCVVAAACVAGAQAFVAPSAFNGAAVATPAKSSSAMKMSFESEIGAQPPLGFWDPLGLLEDADQERFERLRYVEVKHGRIAMLAIAGHLTQQNTRLPGMLSNSANLSFADMPNGVAALSKIPPAGLAQIFAFIGFLELAVMKNVEGSFPGDFTLGGNPFGSSWDAMSEETQASKRAIELNNGRAAQMGILALMVHEELNNKPYVINDLLGAGYTFN
Es_CBJ34095		MQEKLDAFNGAAVATPAKSSSAMKMSFESEIGAQPPLGFWDPLGLLEDADQERFERLRYVEVKHGRIAMLAIAGHLTQQNTRLPGMLSNSANLSFADMPNGVAALSKIPPAGLAQIFAFIGFLELAVMKNVEGSFPGDFTLGGNPFGSSWDAMSEETQASKRAIELNNGRAAQMGILALMVHEELNNKPYVINDLLGAGYTFN
Es_CBJ33060		MKTAACIAAACATSASAFVAPSAFNGAALTTAAKSSSAMKMSFESEIGAQPPLGFWDPLGLLEDADQERFERLRYVEVKHGRIAMLAIAGHLTQQNTRLPGMLSNSANLSFADMPNGVAALSKIPPAGLAQIFAFIGFLELAVMKNVEGSFPGDFTLGGNPFGSSWDAMSEETQASKRAIELNNGRAAQMGILALMVHEELNNKPYVINDLLGAGYTFN
Es_CBN80506		MLGVPGETGGASQQRVPFNAPSAFNGAAVATPAKSSSAMKMSFESEIGAQPPLGFWDPLGLLEDADQERFERLRYVEVKHGRIAMLAIAGHLTQQNTRLPGMLSNSANLSFADMPNGVAALSKIPPAGLAQIFAFIGFLELAVMKNVEGSFPGDFTLGGNPFGSSWDAMSEETQASKRAIELNNGRAAQMGILALMVHEELNNKPYVINDLLGAGYTFN
Es_CBN77006		MPNGVAAISKIPPLGLAQIVAFIGFLELNVMKNVEGSFPGDMTIGGNPFGAQWDKMSEETKLSKRAIELNNGRAAQMGILAMMIHEEISNQPYIINDLLNAPYTFN
Es_CBN80503		MAPLSSFRGKTTGTPVYQLTSAFNGAAVATPAKSSSAMKMSFESEIGAQPPLGFWDPLGLLEDADQERFERLRYVEVKHGRIAMLAIAGHLTQQNTRLPGMLSNSANLSFADMPNGVAALSKIPPAGLAQIFAFIGFLELAVMKNVEGSFPGDFTLGGNPFGSSWDAMSEETQASKRAIELNNGRAAQMGILALMVHXX
Es_CBJ32225		MKMSFESEIGAQPPLGFWDPLGLLEDADQERFERLRYVEVKHGRIAMLAIAGHLTQQNTRLPGMLSNSANLSFADMPNGVAALSKIPPAGLAQIFAFIGFLELAVMKNVEGSFPGDFTLGGNPFGSSWDAMSEETQASKRAIELNNGRAAQMGILALMVHEELNNKPYVINDLLGVSCRPMQDKTTAGEGTGGRGSLFGGSFCCA
Es_CBJ28877		MKTACAMAAGVAACAATASAFVAPSAFKGASLTAAKPASSSMKMSFETEIGAQAPIGYWDPLGLLTKDPSQERFDRLRYVEIKHGRIAMLAILGHITAQNFRFPGMLAPSADLSFADCPNGLAAISKIPLYGLIQIFLFIGFLETKVMLQKEGSFPGDMSLINPFEKEWESWTEEEQATKRAIELNNGRAAQMGILGLMVHEQINNTPYVINEILGSHVQFN
Es_CBJ32223		MYWGTACCCTLGVVFIVFCSLGAICTCVPWKHAGWLILVSTVKSLRGTQIFAFIGFLELAVMKNVEGSFPGDFTLGGNPFGSSWDAMSEETQASKRAIELNNGRAAQMGILALMVHEELNNKPYVINDLLGAGYTFN
Es_CBJ28127		MKSVIAFSAVLASASAFVPSASFVGSPVSSVTRPASSTAVSMAASDMVGASAPLGFFDPMGFSKGPAERLNAYREAELKHGRTAMLAVVGFLTQENWHPLYNGGLSSNPVKAITEVPPEGLFQIVMFIGFLEYVISQIVAKPGYIPGDYVGANDLFSEEGPHSQWETYQLKELHNGRAAMMGITGLVTHNFLTGGMPAFEQISRGVYSGGIH
Es_CBJ26662		MKVTAAAAVCSLGMASAFVTPGAFRAPTASLSKASSKTPLSMSAVDGEVGVSLEAGGAVFDPLGLAELHSINPLVNPHPKWLQEAEIKHCRICMLAFVGIWAAQSGFVFPGLGYDAVPWYDQFHEFASKNPGGLAQLMLFFAVAEGATYCGDFWSGGGEREAGDLGLYLKKPGKAAVEKLRLQELKNGRLAMISVAACASEHWIKGAVPFLEGQGY
Es_CBJ27355		MMSSRLPVIPDTDAPRSVALPFLPRPEALDGTMIGDVGFDPLGFAAEDNLDRYREAELKHGRLAMVALAGWPVATLFLGLLTKLIPPATVCTGNGCAIDQTWSGSALPLEAIGNVSFVYWGSALALAVAAELVAIRRKQSSVGRVGPDEYRAGDLGLDPFNLADDEMRLREIKHGRLAMAAFAFHYAGVLLEKKGVVVGHQLWGSVCVYNLKWGMSSLPPPICYPRPEAALDTTLSWEIMYRVLSGFFKEPYY

## Sheet: C. gracilis sequences
List of FCPs from Chaetoceros gracilis with corresponding protein sequences
Identifier in ChaetoBase v1.1 database	Protein sequence
Link: https://chaetoceros.nibb.ac.jp/
Based on Kumazawa, Minoru, et al. "Molecular phylogeny of fucoxanthin‐chlorophyll a/c proteins from Chaetoceros gracilis and Lhcq/Lhcf diversity." Physiologia Plantarum 174.1 (2022): e13598.
RedCap_EP00979_Chaetoceros_neogracilis_P005600_modified	MAPLRILATLALGASAVSAFAPTTPLAIKTESSRFKRVERHVLKTTVSSLPKNKQRLTILLSLFLYLHLTHINININIDSQTSLNAFDLPFDKAMTEWEAEYPQFAKWGWGPSVQAEKWNGRHAMFGWVFICATAYAKGHGLIPNAEMALDLKEWGTLATISGKNTITNERAIILIANVHCFMVGIVATICPLPFSDPLLLDPVQGEMYEKAKATEPYGVIPALKFGLTEEAEIMNGRMAMMGLITVMSYSFLKGMPIIDVVNQWIGGAYYA
CgLhcx1_g4948.t1	MKLAISALLIASAAAFSPSKIATRTSSSALSASLEGIPGALPPVGIFDPLNLAEKATDATLARYREAELAHGRVAMLAVIGFLVGEKVEGSSFLFDAQISGPAITHITQVPDGFWPVIIAFVGAYEAQRAQEGWVDPADCPVDQPGLLKEEYAPGDLRFDPFGLMPEDPEEFDIMQTKELQNGRLAMLAAAGFLAQEAVDGKGIIEHLTSSA
CgLhcx2_g1219.t1	MKFIISALLATSALAFAPSKVAQSSTALSASLDGIPGALPPVGIFDPLNLAEKATDATLARYREAELAHGRVAMLAVIGFLVGEKVEGSSFLFDAQISGPAITHISQVPDGFWPVIIAFIGAYEAQRAQEGWVDPADCPVDQPGLLREDYAPGDLKFDPFGLMPEDPEEFDIMQTKELQNGRLAMLAAAGFLAQEAVDGKGIIEHLTSSA
CgLhcx3_g8495.t1	MKISIAFLATVASLAGGASAFAPASSLSSSSSLTRTLRTTSSSLSMSSSEETESSSSNTEEIVPETPITPPPPAVTPINGWVPDASLPCYGLPGAIAPLGFFDPLGFTNNRELVGVKRIREAEVMHGRVSMMAVIGYLIGENTPTIAYGFDHPTIANHQIPEVPGTVLFPFFLAINIAEAFRAAKGWVEPGLGPLFTLRENYYPGDLGFDPLGLKPKNAKDFANMQEKELSNGRLAMIAAAGFCVQEQVNGMPILANLGF
CgLhcr10_g1480.t1	MKSVAILAALFGSATAFVPSQVSRTAASTSVKASLADMVGAEGPEPIPFAPSKTSKNFDPVGFAERSPEWLPWYREAELKHGRAAMLATVGFVVPEFIRVPGEQFSFEAIPKVIDAHDALPESMIQIFGWISFLEACTFPAMAGLGGKYDRKPGDFSFDPLGLYPTDPEKQKQMQLAELKNGRLAMIAIGGMVTGAAVTGHGFPYLP
CgLhcr3_g1479.t1	MKTVAILSLLTASAAAFAPASTTQTSSSTALAGSVFDNYVGAKDFRGAEFKFDPLKLSETYEPFQGWFRESELRHGRTAMLAVVGYIATDFVRIPGEMYSFEAIPKSADAHDALIASGPMSQLLLWIGLFDLVVTAPAVQAMGKGEREPGDFGLKWFAPSSKDAFDKKREAELLNGRLAMFAIGGIATQSVLNGHGFPYL
CgLhcr5_g11413.t1	MVKSVVSVLSLLAASASAFAPVVVSNQKTVVSSALHAEMSKAVPFVKAPANTAGYVGDVGFDPLGFSDYFDMKWLRESEIKHGRASMLACLGFVVQEYITIPGYTHVDDSNLAPQAVGVSAMLQIVLWMGVLEFWTNKGNVTMETMFSSPDRIPGNLGFDPMGLSVGKSQAEKDEMALKEIKNGRLAMLAIGGMIHHNWVTGEPLF
CgLhcr1_g10324.t1	MKLALLASLIASAAAFAPSSSTGARASTALDAGKQSQALPFLPYPENLSGYVGDAGFDPLRFSDYFPMDYLREAEIKHGRICMLATVGWIAVDMGLRVYPVPAGLEGVTAATAHDASVAQGGLGQVFGWVAVAEMASWIGVSQMLQGSGREPGYFGFDPLGLMKGKSEAEVNNMKLKEIKNGRLAMLAFSGICTQSVLFDKTFPF
CgLhcr6_g11475.t1	MKLALLASLIASAAAFAPSSSTGAARASTALDAGKKSQALPFLPYPENLAGYVGDAGFDPFRFSDFAPMDFLREAEIKHGRICMLAWLGFVAVDLGARIYPLPEAYEGLTAVTAHDALVQQGAMSQIFLWCSVFEAISTVSVIQMLYEESGREPGYFGFDPLGFLNGKSEAEVNEMKLKEIKNGRLAMLAFSGVVTQAVLTQGPFPYV
CgLhcr8_g2857.t1	MKSALIATALLAGSAAAFTSNAGSQSTSALKAMPERLWDSMVDKTERSKAVPFLPRAVNLDGSLPGDVGFDPFYLSSIPKDFSGFIQPPQWEEKGIPTLYWMREAELKHCRVAMLAWFGWLATDGAFGVTLRFPGEIYSVENIPTAYEAHNALVSQGSMGFLLLAVGFIEFCTGAVLVEVAKGASDREAGDFKLDPLSFLKGKSEEEIKRMKTREIANGRLAMLAFGGVATQTALEGGNHAFPYF
CgLhcr7_g11027.t1	MFKTAAAITSLLAASASAFAPSSFNGRISTAVAAEKSQSLPFMNRPPLLDGSMAGDVGFDPLGLSNIDDVGIDLYWLREAEIKHCRVAMLAVVGILQVEIFGPAPGCEMATDKCQMDAFWQIWGAHPQYIAFGLIMIMMIEMISGIATTQGRESGERAPGDFGLDPLGYGKGDAAGYARLQAQEIANGRLAMFAAAGEIMQGCTTHQGALENLMTALRDNSF
CgLhcr1_g11656.t1	MVRSVLLAALVGTAAAFAPATSMTRRSPAVALKAEMSESLPFLPRPEKLDGSMAGDRGFDPMGLSEIQQDLTYARWAELKHGRIAMLAIVGMIVQEYIHLPGEAYQNSDPFGAVSTVGLGVNGQIFAAIGCVELINFNKHYDGSEPGDIGWTGGLLKNKSEAEIMKAKEQEITHCRLAMIAITGATVQTLLFHQPLLG
CgLhcz_g11554.t1	MKILAASILSFLLSQATTAAFAPVQYTSSMRSGLISGSRIMSSQEPLQQQEQETSSIASVAVEDDDKVQVTDDLPQMSTSMPFMARPAALTGALAGDVGFDPLGFAKTEADLMNYREAEVKHARLAMFAAAGWPISELFDKKIASVLGLNPLLDASDRAPSILNGGLGKVSPLYWIAILGAAAAIDFYGISKSKSGDASYFPGNLGFDPLKVYPKDEDGKKWMQLAEIKNGRLAMIAIFGFAIQEFVSKQGVVDETPLFFFPLMQTLKMYTNSGYIQ
CgLhcz_g5385.t1	MCLLSSSIFIKPQEASLWSPLFLVLFLLYVISSSHGFVIVGITKTTLTRNPFRQQGTIVHHPGHGNSNSNSSSERFSFIKTQRLASTIKSSFSPNGNESDNDDKEDVSTSTSASTNKEQQEEKLPKYSQSIPFLARPKHLKLELAGDVGFDPLNFCQNRDLLMEYREAEIKHSRLAMLAAVGWPMSELYDVKIANILQKEPMVDASDRVPSLFNGGMEKIHPVWWGFCLGLTAAIDLYGVNRARTMEGYTPGDLGWDPLNLYPTQENKEGRSKMQLAEIKHGRLAMVAVTAYSVQEYVTGVGIVDETPLFFKPVEVLEEVLEKVVESS
CgLhcz_g3776.t1	MKTCVILSSIIASTAAFVAPTNKNAVGTKISTRSTTAMNAEKPQGKMSKALPFVPCPKILDGSMPGDAGFDPFGFGGADKASLTYMREAEIKHARLAMLAVVGWPLAELWDKKIASFFGVSDALTSTGASPSLLNGGLDKIEPEYWVIVVALAALFENESRCTKEEKGKKYVPGDCGFDPLNFYPEDKAKQFEMQTKEIKHGRVAMMAILGFAVQEALYRTPVVAETPFFFQPIF
CgLhcz_g11553.t1	MSLAFQAWCPSSSVFSPVSLNTATQSRTSKIQHGPKSSSTRRIICPREEQGRPSLDTPTLGRLSMSENALQEDTATTGSSSSSSSSSMQADNIPQLDTLSQFNARPWMSNYIMDNSQQIPDEATCLQTLQQIRFSKAMPFLPRPYHLDGSMPGDYGFDPLGFVKSKEDLLFYREAEIKHSRLAMLAALGWPLSEFLNRKFASFVHLAPVVDVDGKAPNPVTEFDKINGNFWFAALVFGSIIEFYGTFRSFRKSPGYYYPGNFGFDPFGFYPKEEDEQKLMQLAEIKHGRTAMMAVLFYGIEEMMTNHGVVPYL
CgLhcr17_g3978.t1	MKLALAALLATSAAAFQAPTMTFSLGKKAAAKKAVKAPAPSGASPSADAWANSIESKALPFARAPATLDGTMLGDFGFDPLGFSTVPVGPWFTGIEGRNGQIGNLNWYREAELIHGRIAQVAVVGFIAPGLFGTLPGNEWTGVDAYSNLNPLEAFSQVPGLAILQIFLFMSYLEVRRINIIKEEGENYMPGDLRIGQGEGRWNPFGLDYSPEAYEEKRLQELKHCRLAMIGVFGLWAQAQASGVGVTEQIGAALTTPDYYAKAGYFLPEGI
CgLhcz_g1057.t1	MKTTSIVLSLLLSQSASAFVPSKSSSLLTQISAATSTEEITKTSSFSVQEAYKYETSVNIDPKFKVKNVDEAILDPKKRVQVGRYNDREMSVSVPFLKRPSKLDGTHAGDVGFDPLGLSENLDLYTMMEAELRHARLAMLAVVGWPLSELVGPNFMLHGPNHLAPSVLNGFDPLSFITVAAIFGGFGYFEYKTSLRRVDDKRLGMKHKEDMANVWKYGVPGDYNFDPLNLYSMFGDTADGRKAMRELEIAHGRWAMGGITAFAAWEALTKHAVVENNMFFHPNPILPALALAYFAFGFFYEVKNTDQYLFQVEKTSEGEVRMENIQKNLNEFSAEAEVATEDARNYLGIAADIVMDTAKDLKIKYDKLTDDYTASVMKNIEKEES
CgLhcq12_g4203.t1	MKTAALLCLFAGSATAFAPASVGKVSTSLNVSPDLDGMVGTSVETGGKIFDPLNLSDYIPADRARAAELANGRSAMLATVGYVFPKWFGHFEGDVSVDDPIAAIGQADLQWWAQFIIFCGTIEAYKYRMELEGKSSTGGGEPAIDWMKMYPKDEAGRRDMELKELKNGRLAMLGIAGFVSAHFIPGAVPIGPGF
CgLhcf3_g886.t1	MKLALLASFIASAAAFAPSKVAQTSTALKAFENELGVQPPLGFWDPLGLLDNADQERFDRLRYVEIKHGRIAMLAVLGHITTSSGRTLGGNIDFSGTAFSSIKTGLAGLSDIPQAGLLQIVAFVGFLELFVMKDAKGTGEFPGDFRNGIDFGWSNFSEEEKMQKRAIELNNGRAAQMGILGLMVHEKIGGDPYIINELLGYHTV
CgLhcf2_g4294_t1	MKLALLASLIASAAAFAPSKVAQTSTALKAFESELGAQPPLGFFDPLGLLDDADQERFDRLRYVELKHGRIAQLAFLGNIITRAGVHLPGTIDKAGTTFDSIPDGWAAIQTISGAGLTQIILFVGFLELGVMKDVTGEAEFPGDFRNGFIDFGWDSFDEETKLSKRGIELNNGRAAMMGILGLMVHEQLGGTLPIVGEM
CgLhcf12_g14457.t1	MKLALLASLIASAAAFAPSKVAQSSTALKAFESELGVQPPLGFFDPLGLLDDADQERFDRLRYVEIKHGRIAQLAFLGNIITRAGVHLPGNIDYAGTSFDSIPNGWAAINAIPQAGLLQIVAFVGFLELFVMKDITGGEFVGDFRNGFIDFGWDSFDEETKLSKRGIELNNGRAAMMGILGLMVHEQLGGTLPIVGEM
CgLhcf10_g8542.t1	MKLSIIASLFASVAAFAPSKVNHVSTALNAFENELGVQPPLGFFDPLGMLDNASQAQFDRLRYVEIKHGRVAMLAFLGNIVTRAGVRLPGDIDFSGTSFESIPNGWAAIDAIPDKGLLQILFFVGWLELLVMKDVTGGEFIGDFRNNYIDFGWDSFSEEQKLQKRAIELNNGRAAMFGILGLMVHEQLGGSLPIVGEM
CgLhcf13_BDA76966.1	MKLALLASLVASAAAFAPSKVAQTSTALKAFENELGAQPPLGFFDPLGLVEDGNQAKFDRLRYVELKHGRISMLAVVGYLIEKAGIRLPGNISYDGTSFADIPDGFAALSKIPDAGLFQLFAFIGFLEVFVMKDITGGEFVGDFRNGFIDFGWDSFDEETKLKKRAIELNQGRAAMMGILALMVHEKLGVSLLPQ
CgLhcf14_BDA76967.1	MKLALLASLVASAAAFAPSKVAQTSTALKAFENELGAQPPLGFFDPLGLVADGNEAKFDRLRYVELKHGRISMLAVVGYLIEKAGIRLPGNISYDGTSFADIPDGFDALSAIPSAGFLQIFAFIGFLEIFVMQDVQGTGEFVGDFRNGFIDFGWDSFDEETKLKKRAIELNQGRAAMMGILALMVHEKLGVSLIPEL
CgLhcf1_g14370_t1	MKLAVAALLVASAAAFAPAPASKASTSLKVSEIELGVTEPLGVYDPLGWLESEPEAFERRRAVERKHGRVAMAAVVGTIVHNNHIVFDGYLSPSNNLKFSDIPTGVDGIRAIPTAGLAQILAFFALVELAWMPASKYDGDYGVGYFGTDIKDPEEKARKLNVELNNGRAAMMGIMGNMVAEVLTGQTMYEQYASGHISPFGDGQGVF
CgLhcf5_g2935.t1	MKLAIAALLCASAAAFAPAPASKVSTALNVNELEIGATAPLGVYDPLGWLDGEPENFERRRAVERKHGRVAMAAVVGTIVHNNHITFDGYLSPSANLKFSDIPTGVDGIRAIPTAGLLQILFFFALVELAWMPASKYDGDYGVGWFGSNIEDPEEKARKLNVELNNGRAAMMGIMGNMVTECITGQTMYEQYAAGHFSPFGDGQGAF
CgLhcf7_g6797.t1	MKLAIAALLATSAAAFTTSPASRATTSLQVSEIELGATEPLGVFDPLGWLETEPEAFERRRAVERKHGRVAMAAVVGTIVHNNHIVFDGYISPSNNLKFSDIPTGIDGIFSVPTAGLAQIIAFLGFVELAWLPASQYDGDYGVGYFGNDILDPEEKARKLNAELNNGRAAMMGIMGNMVAEKITGQTMYEQYAAGHFNPFNDGEGFF
CgLhcf6_g5499.t1	MMKTAILAAMLGSAAAFVPAQQSKVSTSLAASELEDGIGAVAPLGYFDPLGYIKDEETFIRYRAVERKHGRVAMMAMLGTFVHNNGWTFDGYLSPSQGLKFSDIDSGIGGLFQVPPAGLAQIILLCGFVELAWWPASNLSGDYGVRLGTLNDWEEQPAKYYRQKNAELNNGRAAMMGILGTFTHEVITGQNFAEQAAAGHFSPFGDGQGFF
CgLhcf4_g2721.t1	MKSIAALLALASAAAAFTPQSQSTSSTALKERISPLDPSIGVTEPLGLYDPLGWLDPEKDPASKFATFHANFERRRAVERKHGRIAMVAVVGMLFHNADIEFPGYLSKELGIRFSDVPNGMNGLFSIPLAGLTQIVFAIGVMELAIWPASNYSGDYGTGYGRPFVPNVLEGDELKYKLDMEINQGRAAMMGIMGALVGEAVTGQTLAEQIASNNLGLFSALFE
CgLhcf8_g7443.t1	MKLVALLSTLVASATAFAPAPKVAKTTALNVEIKNQIGAQAPLGFFDPLGFIQNGPYGSPEENFRHYRSVEVKHGRIAMAATLGMLVQQTTRFEGFLSPSANLKFEDVPNGLGALKAVPLEGWVQMIVVIGLHEIFVKEREGRAPGDFGTGYFGFSMDDQSAKQLRSLSAEISNGRLAMLGILGMFASEFVHGEVLSETKIFG
CgLhcf9_g7689.t1	MKLAIAAILSISPAAAFAPASKVTPQSSLMASPYENELGVIAPTGFFDPLGLSNDIDEETFAQYRTAELKHGRVAQLAVIGYVVQEIYRFPFDIAPGVPCSSIPNGVAAINAIPALGWAQIFFLIGAVDYYGFLGNFDAGKPELDEEELERRQLSELQHGRIAMLATLELLRHDSQNLVQPGFDGMDHLITGLPFLYN
CgLhcq9_g9170.t1	MKISILATLFATASAFAPSSKVATPSSTTALKAEEGELLKVKEKVPCFGATPLGGEPVFIGENYWDKLTLEYGSEATGTYLRAAELKHGRSAMLAVTGFAFHKLGLTLNNISPHEYLSIRDNIKFADLAAMSPIEAVKHIPAEGMAQIFAAIAAVEIYELTHRNGKIAYDETVAPGLQPGGLTGDLGWNPLNIKVTDRRRLSELQNGRAAMFAISAWVAAEAIPGSVPIPLPW
CgLhcr9_g2996.t1	MKTAAIISSLIASASAFAPSSQTNVRSTSSLQAWKDENIIGITAPMGFFDPLGLSSGKSDEVMNLYREAELKHGRVAMAACLGWYITAAGVHPAFNSALSSDPLEAAKQLPTVGWLQFVLGCGAIEWLAQQIKARPGYQPGDILGAAYWVDNSDEGWVDYQNKEINNGRLAMVAFMGIFVQDLYFGNYGDQIFRN
CgLhcq2g858.t1	MKSVLFLALAGSAAAFAPSTQSRSNTLLKADLSSLPGSTAPVGPFDPLNLADSGSEETLAWFRASELKHGRVAMLATTGYLVQGAGIHFPGMLSSDVSFESLSAMKPLEAWDAVPDAGKAQILGTIFIAEMITESKPVHYTKGGPMPTMVFPAIDFSGVDAATLKRKQDSELNNGRLAMIAIMSFISAANIPGSVPALTNNPAF
CgLhcq6_g2709.t1	MKIATLFLALASSAAAFAPSQQARNNFALNMKVDEMPGATAPLGKFDPLNLATLGSESTLAWFRAAELKHSRVAMLATTGYLVQAAGIHFPGMLSSDVSFESLSAMKPLDAWDAVPEGGKNQIYFTIFLAEFITECKGTHYTKGGPLPTIVFPPIDFSTVNPEQLKTRQNRELNNGRLAMIAIMSFVAAANIPGSVPALAGNPMF
CgLhcq11_g857.t1	MKTSFIASLLIASAAAFTTVPQHSAKSTRTVARVSLDDIGGATAPLKNFDPLRVAQIGDESTLAWFRAAELKHSRVAMLATTGYLVQGAGIHFPGMLSSNVSFEDLSKMNPFDAWDAVPDAGKAQIIGTIFVAELATESKAVHYTKGGPLPEIVFPKFDFSNIDPAVLEKKRCRELNNGRLAMIGIMSFIAANNIPGSVPALVGNPAF
CgLhcq4_g7567.t1	MKIILSGLALLASSVAAFAPQSIISANANNKNANVVLEAAKDDLIAIAEKSNPVLKYYDPLQLGSTTIWGETNSATIGFLRQSEIKHGRIAMAAFVGYIVQANGIHFPWPMSFDGTPFPADAGSPPEQWDALSDAAKWQIILFIGFLEWFSEAAGKHYMRGGKPGAFPNFSDSDLIPHPVPLNLYDPFGFSKGKTEAQKADGLIKELNNGRLAMIGIMGFLAEQKVEGSVPLLKGVVPHYDGEVMAPFM
CgLhcq10_g987.t1	MMKLAITSILASTAAAFTSSSFNGAALNSGVVSSSSLKMETLDDLSSLAKKLNPVVPRFDPLGLSTSNFWGTTQEETIGFLRESEVKHGRIAMFAFVGYIVHANGITWPWPMMLDGTPFPKVSSAPEAWDAIPDAAKLQIFAFIGFLEYWREANCEKHYMKGGKIGEFPAFNDKYIPGGALNLYDPFGWHKNRSEEAKAAGLVKEINNGRLAMLGIFGFISEQKIEGSVPLLKGVVPAYDGEFMAPFAKSIFPAIPSL
CgLhcq7_g156.t1	MKTVHALLSLLATTTAFTPSPTGRSTTKVSETKADLEALGKKLNPIVGYFDPLGVTESALWGTSNEFTIGWLRQSEIKHGRVAMAAFVGYCVQSNFHFPWAMTLDGTPFPSTSLSPPEQWDALPFGAKLQIILFIGFLEFYSELAPGVGVGSGQTHYTQGGKPGQFPTFDAIPHPVPFNLYDPFGFNKNMSEETKERRLRAEINNGRLAQLGIIGFLCAQTIPGSVPALVGVVKPYSGEVMAPFSADFSF
CgLhcq8_g2936.t1	MKLSIATILSIVAGASAFTSSSLPSNSRSTTQVSETKADLEALAKKLNPIVGFYDPLNLAEAEFWGTSNEATIGFLRHSEIKHGRIAMFAFVGYIVHANGIKFPWAMQMDGTPFPSETNPPALWDAISDDAKWQIFGLIGFLEFWSELSTPEHKHYMAGGKPGDFPDFVSGPNGIPHPVPFNLYDPFKLSKNMSEETKERRLRAELNNGRLAMLGLFGFLCAQTIPGSVPLLSGVLPAYDGEPMAPFTHNVIGMPFGL
CgLhcq5_g4794.t1	MKFSLVVLSSLVVASSNGVTAFAPSSSTTSTSTTALSSSASKAELEAIAKKANPTLGYYDPLSLADKDFWGKGNDATIAFLRQSEIKHGRIAMFAFVGYIVQSNFVFPWAQTLAGAPHPSADLSPEAQWDAIPLGAKWQIFAVISALELWDECGGGGVLPHYTKGRKPGQYPPFTLFRDNVHFVLDLYDPFGFNKNMSEETKERRLVSELNNGRLAMLGIFGFLCADTIPGSVPLLNDIAIPYSGQVMQPFEGQFSYFGSL
CgLhcq3_g7730.t1	MKLAILTTLLAGASAFTTPNARPAFATKLSMSEEAAAEEAPAADAPEEVVEPASPSYTCISKEAILSSPDTTEIGRVWDPLGLAEIGSAETLAWYRHSEVKHGRIAMAAFVGWWAVGAGLRFPGELSHGLEFSSIPSKGLEAWDAVPGWGKAQMLLFAGLIEFHDELFHTRRTEGGHYLRGGTPGKNMVPGLFDPFGFSKGKSEEELAKGRDREIKNGRLAMIGVAGLYCAATIPGSVPLQPPC
CgLhcQ_g10543.t1	MAKLSIALTTAAALASSANAFAPSKGARSVTSALSATGFEEVGGKPWDPLSLGKLEDANDTFPNMFPKSQYLQESEIKHGRMCMLAWTGVWATHVGGMGLGMHIPGMPVESDWTKALGVFAAEQPALFGAILLFISIAEGESVGHSGDNWRNMSTKEPGNLGFDWMGLTKKLSEEKVARYKIVELKNGRAAMIAMASLFAMEAIPGSVPIMNVFN
CgLhcq1_g11462.t1	MKTAAIFALLAGSAAAFAPTTVSPRASTVAHMSSINEAFGISIETGNKCPPLGARILEDAQPSAIKWFQNAEIKHGRIAMVATIGYLVQKLGVHFPLYLGPSGSNCFHPESETAWLLSSSTGVTFSDIAKAAPLDAIQMVPVAGWMQIFFVAGWFESVAYYRQWVKNSPIPGDYGYDPLGFTKREGGWDSEELTSLRLKEIKNGRLAMMTIAAWVSDEMIPGALPVWHP
CgLhcf11_g9284.t1	MHRYNTSNHQPFYYIFTWILLTLLCNTHGLSIFPKRRRAPIALTEEMGTSPTLSYKYFDPLNFATEDNFAIMRESELKHGRIAMLAVLGNVIPDIWRDVIVPPSFILLSPSHHLSFQKVPCGIQALTTVPFLGWVQILFFIGFLEKQVFIQKDPRDMPGDYGTGYFGSRNKGDNERSLRSELENGRLAMIAFLGQIIAELWTGDTVWTQIQNYLDIDF
CgLhcz_g10173.t1	MAFAFPPVPYLHNSFSPSTATCQQNFLPSFWKNDITLQASMNDCKLRSWNRRDFIFDILDTNRISFGNIQSRHFMSEQNKRRNDDEINTNIDKDNGLDGEDDLLDDDAILELLALEDIDDDINDDFDEPDFDELKELEQFLEQQGWKIGFDEEDENKSSSWRIEESKRGRFDDVDKRIENVQKHEREQQQQPKEILSPSALEKALMQGVVPASAGVGSKCLPADYGFDPLGLATKDYFKKAQNVLVSLLPERKDESDSGDTLGGAALPLNTKPIFTASEKRPAALILRDYREIEIRHGRLAMLAAILWPLQEIIDRLFIPDLFGSTTLVYGGVTLPYVSLFMTLVMLLLGYLDIYATTIKELDTGDAFLPGECFWDPLSILDGATDETKRNMQARELNN…

## Sheet: T. pseudonana sequences
List of FCPs from Thalassiosira pseudonana with corresponding protein sequences
Identifier in UniProtKB database	Sequence
Link: https://www.uniprot.org/
Based on Kumazawa, Minoru, et al. "Molecular phylogeny of fucoxanthin‐chlorophyll a/c proteins from Chaetoceros gracilis and Lhcq/Lhcf diversity." Physiologia Plantarum 174.1 (2022): e13598.
Redcap_WWT48828.1_Thalassiosira_pseudonana	MKTAALVTLALAGSAQAFAPSTSRVSVSRTSTSVASSVFDDAVKDWAEEYPQFAAWGWGPSVQAEIWNGRHAMFGWVVMCACAYAKGHGLIPDADQTLDLKEWGTLATISGKNTITNERAIILIANVHALMVGLAATISPNSFADTLLLDPNHPMYEWQMERNSKLGGVMPNLGKMGVTPEAELANGRMAMMGIITCIAYSGIQGQSMIDTINEWVGGAYF
Tp_B8CGG0	MFKLALLSLIGSAAAFTASPMAKTSTAMNAFSASDLPGALPPMGFFDPLGFAEKADEKTLKRYREAEVTHGRVAMLAVLGFLVGEAVEGSSFLFDAQISGPAITHFTQVPDGWDALIITFIGAAEAQRAQTGWVDPNDASYDQPGLLKDSYYPGDIGFDPLGLKPEDPEELNTMITKELQNGRLAMLAAAGFLAQEAVDGKGILEHFSS
Tp_B8CGG2	MFKLALLSLIGSAAAFTASPMAKTSTAMNAFSASDLPGALPPMGFFDPLGFAEKADEKTLKRYREAEVTHGRVAMLAVLGFLVGEAVEGSSFLFDAQISGPAITHFTQVPDGWDALIVTFIGAAEAQRAQTGWVDPNDASYDQPGLLKDSYYPGDIGFDPLGLKPEDPEELNTMITKELQNGRLAMLAAAGFLAQEAVDGKGILEHFSS
Tp_B8C364	MKLAILIALASGAQAFAPTTTSSSNSALRMSEVPAEEVAEVAAPTVAPINGWVPDAAQPCYGLPGAISPLGFFDPLGFSNGELGTVKRLREAEIMHGRVSMAATLGYLIGESTPTITYGMDVHHTIANNQLTEVPGTVLFPFFLAINIAEAWRASAGWVEPGLGSLFELREKYYPGDIGFDPFGLKPKDAKEFANMQSKELSNGRLAMLAAAGMCVQEQINGQGILETLGF
Tp_B8CGG1	MKFTLLSSAIVATSAFVAPSPSTIASTALFSTEESTEQDIITPVSPSVAAINGWTPNETQNCFGLPGSVAPTGYFDPLGFAQDGITLNEIKRNREAEVMHGRVAMLATLGYFAGEALPSPFGITGPANDQLQQVPLPAFLLLTAGIASAELKRANIGWVEPDFGNWTKTLWKLRDNYYPGDVGFDPLGLKPTDAKAFADMQTRELQNGRLAMIGAIGMISQELVNHRTIMGTIDFYNKVYSGVNPYEGCGDGVIC
Tp_B8BSG2	MYKLALFSLLSGASAFTAPSTGRTATSLNSLNGWQPDESAFAWGLPGAPAPFADGFDPLGFAANTDLATMKKWREAEAQHGRVAMLAAVGMLVTEEPIEYHPLFEAYNKDIGPAIRHLDEVRAVSPFFFEVLAIVIGTLELNRAVKGFKSPEGEFGFQDLNDEYYPGDVGFDPLGLKPKDADEFATMATKELQNGRLAMLGAAGMIAQELTNGEEIFVNLGLATDRFDPSTLPVQF
Tp_B5YLU3	MKLAIISTLIAGAAAFAPQTVGPSTSALSATRAGLVGALPPVGFFDPAGFAAKASPEELARYREVEIMHGRFAQMAVLGFIIPEKCAYDGAFGDDFLAPTGRALEAINTDPVWLALTLGVISALETLRLLQTEPGTRTDAKIEGLGWRPKSEAEFVNYQVRELQQGRLAMLAFAGEIAQELVNEKPLLVNLQDSGFVSW
Tp_B8LE61	FDPAGFSERAPEWINWFREAELKHGRQAMLAVVGMVVPEFVRIPGEAFSFEAIPNVLDAHDALLDTSMKQILLWISLMEAMSLGALSNMNEFDREPGNFGFDPLGMMPKDAAKAKEMQLKELKNGRLAMVAIGGMVHGAITTGHG
Tp_B8LE60	RESEIRHGRTAMLAVTGFIVQDFVRIPGDAYSFEAVPKTVGAHDALLEGPMHQLLLWISLWDIVITYPSIQATMKGEREPGDFGWKWLAPKDEATLKKYEMNELLNGRLAMMAVGGIATQSVMNDHGFPFL
Tp_B8C8Q0	MMKIAALLALAGSSAAFAPVNNGKAATALNAEMSKAMPFLINPANTDGLIGSNGFDPLGFSDTFDIKWLQESEIKHGRVAMLASAGFIASQFVNFPMYSSMHVDDSNMAPTVVGISAMLQIVCAAGVEEWRTYKGQVTMEDMFTGDMADRTPGDFGFDPMGQLKGKSEAAVNEMKLKEIKNGRLAMLAIGGMIHHNFVTGEALF
Tp_B8C0K3	MMKIVAALALVGSTSAFTAPSTGARAVTSLAEKSASLPFLEAPPNLDGGVGDLGFDPFRFSDFVPIDFLREAELKHGRICMMAWLGFVAVDMGFRVYPAAEGFESLTSITAHDAAVEQGGMSQMLLWFSLLEVFDTIAVQQMLEGSGRAPGDFGLDGGFLKGKSQAEIDTMKLKEIVHCRLAMFAFSGVVTQAVLTQGPFPYV
Tp_B8C0K4	MMKSVIIASLACSAAAFAPASNGRAATSLEASAKSKALPWLPNPSNLDGRIGANGFDPLGISEYFPVDYLVESEIKHGRVCMMAWAGYVAVDLGARIYPLPESMQGVTSATAHDPAVAFGSMGNMFIWIALFEMVGWIGLSQTLQGSGREPGDFGWGKQFMGKTQAEIDTMKLKELTNGRAAMLAFAGVVTQSVLYDKGFPYF
Tp_B8BU33	MMKIAALSLLAAGSASAFAPANNGAAVKTSLDAMPDRMWNKMVDKTQRSKAMPFLPRPINLDGSYVGDVGFDPFYLSSIDKNFAGFIQPPSWEETNGLPTLYWMREAELKHGRIAMMAFAGWLATDFGVRFPGAGEPYTSVPNAFSAHNIMVDSGAMWVMLSLIGFIEISTAAVLVEVSKGENDREAGDFCFDPLGFCKGKSADAINTMKLKELQNGRAAMMAFGGLATQTALGGVDFPYLVPYPNVADVTW
Tp_B8BU32	MKSVAASLLLASTCAAFAPSNNGAAVKTSLDAMPDRMWNKMVDKTQRSASMPFLPRPINLDGSYVGDVGFDPFYLSSIDKNFAGFIQPPSWEETNGLPTLYWMREAELKHGRVAMLAWTGWLATDGALGPVPLRFPGAAYQAVPNSLSAHDIMVDQGSLGFMLVAIGIIEVCCATVLVEVSKGESDRAAGDFKLDPLQFLKGKSDADINTMKLKELQNGRAAMMAFAGVVTQAALGGTDFPYLVPYPNVADVTW
Tp_B8BYV4	MMKIAALSLLAAGSASAFAPASNSVKSSALNAERSPSLPFMNKPALLDPSMPGYKGFDPLGLSNIDDVGIDLYWLREAEIKHARVAMLAVAGAVWVEAFGPAPGCEAATAKNQMDAFWQIWNSHPQYIAASLVFIMIAEAVSGISTTTGRESGEREPGFFGFGSNFPKTDADMKKMQDKELENGRLAMWAAMGLIFQGSANHMGGLEALGATFN
Tp_B8BYV3	MMKITVLTLLAGSAYSFCPAANSVRSSALNAEKSQAMPFLNKPALLDGSMAGDKGFDPLGLSTIDDVGIDLYWLREAEIKHARVAMLAVAGALQVEVFGPAPGCEMATAKCQTDAFWQIWSAHPQYIAASLVLITIVEAVSGIAATTGRESGDRAPGDFGLDPLGFCNGDVAKADRLKLQEIENGRLAMWAAMGLLVQGSTNHMGGLEALGAALNDNSF
Tp_B8C2K6	MLKAVLTTSLIAAASAFAPASVGRSTVALNEMSKSIPFLTVPEKLDGSMAGDVGFDPMGLSDIQTDLNYARWAELKHGRICMLAVVGMVWQEYGPHLPGDAYATKDPWEAISSVGFASNFQTLLAIGVVELANWNKYYGDGTPGDIGWTGGQLSKMNDAQIKTRMESEIVHCRLAMIAFIGATHQTFLLHKGLLDFSY
Tp_B5YM80	MKIAIALSLLASASAFTTPMQTMPSSALRMSEPSTAEEVAEPVVVAAPVAAAAPAMSTALPFMARPVALDGSLAGDVGFDPIGFAKSSADLMNYREAEVKHARLAMLAAAGWPLSEVFDKKIAAAFGATPILDSSDRVPSLLNGGLGKISPAYWIACIGAAAAIDVLGNMKSKGADHLPGDFGLRLGYPSDSAGQQRMQLAEIKNGRLAMIAVFGFAIQEFVSKQGVVDETPLFFFPIVETMHKLQNSGYIQ
Tp_B8C7L8	MKSHISPISAPTNHPSATTMTAPRNPSLPPLALATPPSTSLSKYSPSLPFLRRPQFLTGEFAGDVGFDPLGLSSSSEKVLYYREAEIKHARLAMLAAAGWPLSELLDRPLTQQLDSSFNLSLSPALDATDRVPSVLNGGMLSDAISPIWWGVCLGAAAAVDLKGIQNARYSDAVDVNSGISSVNGEQQTYRPGDYNWDPLNLYPTDEEGQFRMQLAEIKHGRLGMLAITGFAVQEYVFGDGVVDETPGFFEPFNLF
Tp_B8LDJ7	MKLVLASLVTSAAAFAPASTNVRQTTTLTAEKEMSKALPFVPRPKLLDGTLAGDVGFDPFGFGGADKESLISMREAEIKHSRLAMLAAVGWPLAEKFDGAIAQFLGLPSALTNSGASPSVLNGGLDKIEPDYWVIVAAIAGLAELANNETKTATGKKYTPGDCGFDPLGLMPQDKEGIMAMQTKEIKHGRIAMMAILGYVVQEALYRAPVTAETPQFFNSVL
Tp_B8BUU4	MYKLACLSLIASASAFAPAQTGKQSTSLNSWNEAPRALPFGSAPPTLDGSLVGDVGFDPIGFSTAPFASFNNPIYQEGNFMTDVQWLREAELTHGRIAQLAVVGFIWPALFGTFPGNENFGGADAYSYVNPLEAINHIPSLAIYQIVGGMAWVEYQRVQRIKEQGKDRISGDIGLAYPGGWNPFNINYSPEEYAEKQLQEIKHCRLAMLGAFGLFFQALNSGEDIVSQLSPAFAAPEYAAKAGYFLPQGI
Tp_B8CGD3	MKFSTVFLTAMATHQATAFSPAPINSATKSLTLSAATLEAAPAAADNAADVPAAKEFATMDMGVEKDFAVGDGFVKDSERIQPGRYNDKANSIAIPFLPRPTPLDGSHAGDYGFDPLGFSETFDLYTMQEAEIRHARLAMLAVVGWPMSELLAPDWMLQNGCAPSVLNGVNPLSFLAIAGFLGAAGFFEFKTSLRSNVGTPMGKIHEKDMSAIWEFGVAGDYNWDPLNLYSAAGNDFKGRKGLRDVEISHGRMAMLGITYFAAWEALTGNPIVENSMFFHPNALLPALVAGYAAWSQVYEIGPLNEYPIQVKYTNEGEMKLKRFQNGIADTIEQNAETTEKIQETFNKLDSQFGIVEKVTALPGQISEKVRSTYKYW
Tp_B8C770	MKSVCIALLASSVSAFAPSQQGPVKSALSYASELDSMTGTGIESPKVFDPLNLSDYVPVDWARRAELSNGRSAMLATVGWFFPKVFGTFDSTDVTTTDPIDAIMQADPQWWAQWILICGVFETWKYKKEMEGKSFLGGADPAVDYLKLWPADAAAQEEMKTKELKNARLAMIGIAGFAANHFIPGSCPVPDFIA
Tp_B8CFG4	MFKSVLIAASLASASAFAPAQVAKSTTALNAFENELGVQAPLGFFDPLGLLDNADQERFDRLRYVELKHGRIAQLAFLGNIITRAGVHLPGNIDYAGNSFDSFPNGWAAINGPDAITGTGLGQIVAFVGFLELFVMKDITGGEFVGDFRNGFIDFGWDTFSEEKKMQKRAIELNNGRAAMMGILGLMMHEQIGGVFPITGEL
Tp_B8CFG5	MFKSVLIAASLASAAAFQSASPVAKTTALNAFENELGVQPPIGFFDPLGLLDGADQERFDRLRYVEIKHGRIAQLAFLGNIITRAGVHLPGNIDYAGNSFDSFPNGWAAINGPDAITGTGLGQIVAFIGFLELFVMKDIEGTGNEFVGDFRNGAIDFGWDTFSDEVKLQKRAIELNNGRAAMMGILGLMMHEQLGGSIPIVGEL
Tp_B8CFW3	IASAAAFAPAQVGKTSTAINAFENELGAQAPLGFFDPLGMLDDADQERFDRLRYVELKHGRISQLAFLGQIVTRNGIRLPGDIDYSGTSFSDIGEGWAGSLQVPVAGALQILAFVGFLELAVMKDVTGEGEFVGDFRNGALDFGWDSFDEETKLSKRAIELNNGRAAMMGILGLMVHEQLGGELPIVGQM
Tp_B8CEV8	KSVIFAAAIASAAAFAPAQVGKTSTAINAFENELGAQAPLGFFDPLGMLDDADQERFDRLRYVELKHGRISQLAFLGQIVTRNGIRLPGDIDYSGTSFSDIGEGWAGSLQVPVAGALQILAFVGFLELAVMKDVTGEGEFVGDFRNGALDFGWDSFDEETKLSKRAIELNNGRAAMMGILGLMVHEQLGGELPIVGQM
Tp_B8CEV5	MYKSLLIASSIAAASAFAPAPVAKSTTAINAFENELGAQPPLGFFDPLGMLDEAGQARFDRLRYVELKHGRICQLAFLGNIITRAGIHLPGAISLDGTKFSDIGNGWAGSFEVPKDGALQILFFVGFLELFVMKDVTGEGEFVGDFRNGALDFGWDSFSEETKLQKRAIELNNGRAAMMGILGLMVHEQLGGELPIVGQM
Tp_B8C261	MSTQSLLEGGLSGQKQVVYNTKLFLAKREIYCCGTFQQMGVPGSRDARKSVIFAATIAAASAFAPAQVAKTTTSLNAFEDELGAQAPLGFFDPFGMLSGDCTQERFDRLRYVEIKHGRIAQLAFLGQVVTRAGIHLPGSINYAGDSFDSFPNGVAALFGPNSIPTAGLVQIISFIGILECAFMRDVPGTGNEHVGDFRNGYIDFGWDEFDEETKLSKRAIELNNGRAAMMGILGLMVHEEIIPLGYDADLPIIGHLQ
Tp_B8BS67	MKSVIFAATIAAASAFAPAQVAKTTTSLNAFEDELGAQAPLGFFDPFGMLSGDCTQERFDRLRYVEIKHGRIAQLAFLGQVVTRAGIHLPGSINYAGDSFDSFPNGVAALFGPNSIPTAGLVQIISFIGILECAFMRDVPGTGNEHVGDFRNGYIDFGWDEFDEETKLSKRAIELNNGRAAMMGILGLMVHEEIIPLGYDADLPIIGHLQ
Tp_B8BX92	MYKSLLIASSIAAASAFAPVQVAKTTTSLNAFESEIGAQAPLGFWDPLGFLDRADQETFDRLRYVELKHGRIAQLAFVGNLITRAGYHLPGDISLGRAFADVPNGIAAINGPDAISTAALLQTLAFIGFLETRVMIDATGESQFRGDFRNGFDFGWDKQSPEWQTNKRAIELNQGRAAMMGILGLMMHEQVGGTFPIVGEM
Tp_B8BX93	MKSVIIASLACSAAAFAPAQVGRSSTAVQGFENEPGVIAPTGFFDPLGFTDDIDQEKFDQYRTAELKHGRVAQLAVIGYIVPEIFRWGFDIAPGVACADVPNGVAAIDAIPALGWAQIIFAIGAVDVRGWFGNFDIGKPDLKGKDEERALQELQHGRLAMLAILELLRHDSQNLVKPGFDGLDNLITGLPFLYN
Tp_B8BVI1	MMKLAVFASLIAGSSAFAPAQVGRASTSVQAFENEIGVLPPTGFFDPAGLSDGISQEKFDSYRLAELKHGRAAMLAVLGYVAPETYRFGYDLIPGELSTNDIPNGVAAIKAIPFGGWAQMIAFVGCVETYGWFTSPTGVLDLPDDILAKRQTAELQHGRLAMLAFLELIRHDSQNLAQPGFDGLDNLITGLPFLYN
Tp_B8CEV9	TSTFVASYENELGVIAPTGFFDPFGLSEDIDQVNFDQYRAAELKRERHCKPNPLLTPKNLLSMLAVVGYVATDTYHFPFDIAPGVACAYVPSGVAAINAIPALGWAKMFFVIGAVDYYGYLGRFDRGMPDLGEKVEERKLQELQHGRLAVLAVLELLRHD
Tp_B8CEQ3	MKTAILATLAASAAAFAPASISSPSTTQLSAWRDEVVVGITAPVGFFDPLGLSKGKDDATMAYYREAELKNGRVAMAACLGWYLNAGGVHPAFNSELSNDPLKAMVELPAVGWLQFVLGCGAIEWLGQQIKERPGYVPGDLLGASYWVDNSDEGWVMYQNKELNNGRLAMLAIVGMVYQDVFVGDYGDMMYKQLVR
Tp_B8BX75	MKTTAILSCIGIASVSAFAPVQNANKVTSLGATNIQDLPGATAPLKGFDPLNLATLGSESTLAWFRAAELKHSRVAMLATTGYIVQAAGIHFPGMLSSDVSFESLSAMKPLDAWDAVPDLGKAQIYFTIFFAEFVSEFSGTHYMKGGDFPTIVFPPINFASSDAEKEKLQMSRELNNGRLAMISIMSFVAAANIPGSVPALAGNPHF
Tp_B8C7W5	MKTYAAICLSLVSATAAFSPVPTKPVNTQISLTLDDIGGASAPLKNFDPLNLATLGSDETLLWFRAAELKNGRCAMVACVGYLTNVAGIHFPGQLSSDISFESLSTMNPFDAWGAVPVAGKTQILATIFIAEMITESKEVHYTKGGPLPGMVFPAIDFSGVSEETMKRKRTSELNNGRLAMIGMMSFIAAHNIPGSVPVLGSNF
Tp_B8CFP9	MKLSLLSVLIGSAVGFTATSSARTSVSTKAAIDDLKSIAEKSNPVLKFYDPLELSSTTIWDNTNDQTIAFLRHSEIKHGRVAMAAFVGYIVQSNGIHFPWPMSFDGTPFPYAAGSPPEQWDALSDEAKWQIILFIGFLEWFSEATGTHYMRGGVPGAYPKFSDSDVIPHPVPLNLFDPFGFSEGKSAEAKANGLIKELNNGRLAMIGIMGFISEQRVEGSVPLLKGLVAHYDGETMAPFA
Tp_B8C5N8	MKTAALLLSALSMASAFAPASVSKRTTSLNACISRETVLSEPDTVEFGQKWDPLGLSDLGSDETIAWFRHSEIKHGRVAMAAFVGWWAVGAGWRLPGELSYGLDFASIPSKGLDAWEAVPGWGKVQMLLFAGLIEFHDEIFFSKRGTHYMKGGIPGKNMVPGLYDPLGFSKGRSEEAKARGRASEIKNGRLAMIGVAGMYAAATIDGSVPLQPPC
Tp_B8C2Y4	MPPGRFGSNPTLSLKLALISSLIAGAAAFAPAPVAKTSTALNKVAFNPEMAGEVFDPMGFGKMHEIKGAFPNMFPNPQFLEESEIKHGRMAMLAWTGVWATESGLHFPGAPVADDWTTALGVWAREDPGGFGIVLLLLSIAEGEGVSHAGDNFRGVSKKTPGDMGFDWMGMTKKLSADKLERYQTVEKKNGRAAMIAMASLFAMKAIPGSVPIMDMLGAN
Tp_B8C0G1	MKSSLAFTATLLSSAHAFAPTSQWSRTSVSRNALIDDAFGVTNETGNKIPPLGRYILQDVNEDGIKWWQNAEIKNGRVAMVATIGYLVQKTGVHFPLYMGPNSSSDWLLSSTSGVTFGDVSHANALDTIAMVPSAGWLQVLFAAGLFELTAYKRQWMDGNEIPGDYGYDPLGFTKREGGWNSKELTDLRMKEIKNGRLAMITMAGWLSEESIPGSFPVWHP
Tp_B8C0J1	MRRKPPPSTAVSLLSLFSTTTTNTPSLSNAFPLHTTPRTNVLPNSNIIVNGGVRREFTLSSKRRYSALPLSMTTGNDSDSFNTESSSGKSKQYMSDQYYPDDDDDDDWQPMDLSEVDEFFTAIGEYPPSFNEEYDDEYDIGNILDGDDEDNAASSSEELFKVLQEMIDDDSIDGMDEEALLDILGVEDDNEEDESERTANGRRDQFADWDRFISGQSINHINTNNRGRGMEDLERALMGGVVPADAGVGSGMLPGDWGWDPWDLSTKDYFKQVQNYILKFLPERRNVEEEDTAAATTTSKSVSTASATPEDVAGAALPTFGFVGEEERPTALILRDYREAEIRHGRLAMLAAVIWPMQELLDRIFIPESFGSMTIIYGGTTLPFLPLLMTFFMLNLGYL…

## Sheet: root
Organism	Names	Identifier in Uniprot/UnirpotKB database	Sequence
Chlamydomonas reinhardtii	Chlorophyll a-b binding protein	A8IKC8	MAMLLKSRVSAGVSRPSRATVRVSASTRPMWYPGATAPAHLDGSMLGDYGFDPLRLGVNKDNLKWFREAELTNGRWAMAAVVGILFTDAVGLPKFWTAGAEKYALDNQTLALIEVAVFAVLEGKRYEIYKKTGETGFLSFAPFDPMGMKSEEMKLKELKNGRLAMLAFLGFCSQAAVYGKGPIETLQLHLADPGHNNIYTSSVGPETAVTVAVLCVLPMIIEATKTLNPGKESVPYFPWNEPWNKV
Volvox africanus	Chlorophyll a-b binding protein	A0A8J4EUW6	MATMMMRSRVAAGVRPSRATAVRVSASTRPTWYPGATAPKHLDGTLLGDYGFDPLRLGTNPEQLKWFREAELTNGRWAMAAVAGILFTDLVGLPKFWLAGAEKYALDTPTLALIEVLVFAVLEGKRYDIYKKTGETGFLSFAPFDPLGMKSDEMKLKELKNGRLAMLAFVGFCSQAAVRGKGPIECLTDHIADPGHVNIYTSSVGPETAVTVAVLSVLPIIIEATKTLNPGKEAVPYFPWNEPWNKV
Haematococcus lacustris	Chlorophyll a-b binding protein	KAJ9513363.1	MATMLMKSGALATTKSVAQRPSRQSRKTVVVNAAREMWYPGFDPLRLGVDPDRLKWFREAELTNGRWAMAAVAGILFTDLVGLPKWYDAGAEKYALSNQTLLVIELVVFAFLEAKRYEGYKKTGGTGVAFWFPFDPLGMRSKDMELKELKNGRLAMLAFVGFASTWAVNGKGPIASLADHLADPAHNNIFTSIVGKESVLTVALLCVWPIIIEASKTLSKGQTQPPLFPWNDQWKEVAADRGAADRT
Chlorella vulgaris	Chlorophyll a-b binding protein	A0A9D4TGL7	MASALSSRVAGSRLARPSGRASRFVVAAARPTWYPGATPPKHLDNSMLGDYGFDPLRLGSKDKEVLNYYREGELTNGRWAMAAVAGILFTELVGRGGNWWETGANVESSFDLKTLVIVEVALFAVLEAYRARAYEKTGETGLGPFAPFDPLGMRSDETRLKELKNGRLAMLAFLGFSSQAAVQGLGPIACLQKHLADPAHNNIFTSSVGAEATIAVIALGILPTLIESKNVLQGTDEEEFRPIPW
Volvox reticuliferus	Chlorophyll a-b binding protein	A0A8J4LST4	PEFCTSQSALRVKMMLLNRSAQAAFSGKAARPANVNRARLVCRAEEKSIAKVDRSKDQLYVGASQSSLAYLDGSLPGDFGFDPLGLLDPVNSGGFVEPKWLQYSEVIHCRWAMLGAAGCIAPEILGAAGLIPEKTNIVWYESGVIPPAGSYDSYWADPYTIFFIEIVAMQFAELRRLQDFRYPGSMGKQYFLGLEKIFEGSGDPAYPGGPFFNLFNLGKTEAAMKELKLKEIKNGRLAMLAMLGYGAQATLTREGPFQNLLDHLADPVNNNILTNFGKAFGPQ
