# Supplementary material for: Structure of giant kelp Photosystem I-FCP uncovers drivers of antenna evolution across the red lineage
Source: Nat Commun. 2026 May 21;17:4772. doi: 10.1038/s41467-026-73499-x (PMC13219633; doi:10.1038/s41467-026-73499-x)
Supplement: Supplementary file 4 — Supplementary Data 2 [file 41467_2026_73499_MOESM4_ESM.xlsx]

## Sheet: FCP subfamily heights
Averages of FCP subfamily helices A, B, C membrane heights from M.pyrifera (Mp), G. sulphuraria, C. placoidea, E. huxleyi, and A. carterae (Ac)
FCP subfamilies Lhcr, Lhcf from Mp and all measured families from Eh and Gs are averaged with n=3-5. All RedCAP, Cglhcr-9, and Lhcq in Mp and Ac, are not averaged (n=1) due to limited data availability from PSI supercomplex
	M. pyrifera (PDB: 9YGV)			G. sulphuraria (PDB: 9KC5)			C. placoidea (PDB: 7Y7B)			E. huxleyi (PDB: 9JJ8)			A. carterae (PDB: 8JW0)			Total
FCP subfamilies	TMH A	TMH B	TMH C	TMH A	TMH B	TMH C	TMH A	TMH B	TMH C	TMH A	TMH B	TMH C	TMH A	TMH B	TMH C	TMH A	TMH B	TMH C
RedCAP	33.2	38.4	26.1	33.3	40.3	33.5	31.9	37.8	33	31.7	37.9	33.4	-	-	-	32.5	38.6	31.5
SD	0.38	0.41	0.34	1.84	0.61	0.29	0.17	1.15	0.64	0.759	0.141	1.21	-	-	-	0.84	1.16	3.61
Cglhcr-9	37	35.7	27.2	-	-	-	-	-	-	37.5	40	35.7	34.5	36.6	32	36.5	35	31.5
SD	0.68	0.403	0.68	-	-	-	-	-	-	0.88	0.653	0.33	0.84	0.74	2.35	1.32	4.03	6.16
Lhcr	33.5	35.4	31.5	42.2	34	37.8	38.9	34.7	34.9	30	35.7	33.3	42.1	33.2	35.4	41.4	33.9	34.1
SD	8.06366	1.44338	6.5	1.25	4.26	1.53	1.78	2.58	2.93	3.95	2.41	4.08	1.4	4.75	1.57	1.3	1.9	1.7
Lhcq	41.3	32.4	24.5	-	-	-	-	-	-	40	37.4	30.7	36.2	34.7	30.7	39.7	36.4	33.1
SD	0.04	0.73	0.173	-	-	-	-	-	-	5.03	4.65	0.378	0.93	0.42	0.76	0.05	0.53	3.26
Lhcq-like	-	-	-	-	-	-	-	-	-	37.4	36.1	30.3	-	-	-	39.5	37.5	30.1
SD	-	-	-	-	-	-	-	-	-	1.61	4.63	4.02	-	-	-	4.6	4.06	0.69
Lhcf	44.8	38.9	23.2	-	-	-	-	-	-	41.6	33	26.3	38.7	27.1	36	40.5	36.5	26.3
SD	0.667	2.66	1.48	-	-	-	-	-	-	0.62	0.6	0.61	5.47	2.36	2.52	1.85	2.66	2.26

## Sheet: M. pyrifera
Averages of representitive FCP subfamily members and PSI core from M.pyrifera (brown alga)
n=3-5 for each average. Standard deviation is presented below average. See full methods in methods section.
FCP subfamily	RedCAP	CgLhcr9-like	Lhcr								Lhcq	Lhcf					PSI
M. pyrifera (9YGV)	FCP1	FCP3	FCP4	FCP5	FCP6	FCP7	FCP9	FCP10	FCP11	FCP13	FCP8	FCP15	FCP16	FCP17	FCP19	FCPA	PsaA	PsaB	PsaF	PsaI	PsaJ	PsaL	PsaM	PsaR
Avg TMHA	33.2333	36.9667	36.9	42.8	40.9	39.8	44.5	40.9	43.7	44.5	41.3333	44.1	45.4333	44.8	41	37.2	-	-	-	-	-	-	-	-
SD	0.377124	0.679869	0.3	1.45258	0.05	0.66	0.9	0.05	0.51	0.9	0.0471405	0.845577	0.152753	1.06145	0.54	1.56	-	-	-	-	-	-	-	-
Avg TMHB	38.3667	35.7	34	33.7333	28.8333	27.5	27.4	28.8333	34.5	27.4	32.3667	37.4833	40.8	38.5	42.5	37.3	-	-	-	-	-	-	-	-
SD	0.410961	0.403	1.1	0.763763	1.11156	0.78	0.16	1.11156	0.58	0.16	0.731817	1.37961	1.60935	0.408248	0.79	0.21	-	-	-	-	-	-	-	-
Avg TMHC	26.1333	27.1667	37	40	36.2333	26.7	26.8	36.2333	24.4	26.8	24.5	24.9	22.0333	23.9	21.3	23.8	-	-	-	-	-	-	-	-
SD	0.339935	0.11547	0.06	0.360555	0.057735	0.6	0.862	0.057735	0.61	0.862	0.173205	0.1	0.472582	0.173205	0.57	0.4	-	-	-	-	-	-	-	-
Core Helix (i)	-	-	-	-	-	-	-	-	-	-	-	-	-	-	-	-	47.3	47.8267	34.9	35.4	31.8	40	34.7	32.3
SD	-	-	-	-	-	-	-	-	-	-	-	-	-	-	-	-	1.01489	1.72016	0.5113	0.8	0.47	0.38	1.7	0.05
Core Helix (ii)	-	-	-	-	-	-	-	-	-	-	-	-	-	-	-	-	36.4	39.8	-	-	-	32.7	-	32.3
SD	-	-	-	-	-	-	-	-	-	-	-	-	-	-	-	-	0.47	1.37	-	-	-	1	-	0.05
Core Helix (iii)	-	-	-	-	-	-	-	-	-	-	-	-	-	-	-	-	39.7	40.13	-	-	-	-	-	-
SD	-	-	-	-	-	-	-	-	-	-	-	-	-	-	-	-	0.74	0.21	-	-	-	-	-	-

## Sheet: E. huxleyi
Averages of representitive FCP subfamily members and PSI core from E. huxleyi (Haptophyte)
n=3-5 for each average. Standard deviation is presented below average. See full methods in methods section.
FCP subfamily	RedCAP	CgLhcr	LhcF	Lhcr					Lhcq-like					Lhcq					PSI
E. huxleyi (9JJ8)	FCP1	FCP3	FCP4	FCP5	FCP6	FCP7	FCP10	FCP11	FCP14	FCP21	FCP22	FCP12	FCP18	FCP15	FCP32	FCP37	FCP13	FCP20	PsaA	PsaB	PsaF	PsaI	PsaJ	PsaL	PsaM	PsaR
Avg TMHA	31.7	37.5	41.6	40.0333	40.6	37.6667	46.9667	41.0667	39.4	40.6667	42.6	41.6333	40.6	42.4667	31.3667	41.4667	41.8	42.5	-	-	-	-	-	-	-	-
SD	0.759	0.883176	0.624	0.249444	0.628	0.531246	0.20548	0.946338	0.355903	0.664998	0.551362	1.79041	0.45	0.903081	1.13235	1.22565	1.15	0.903	-	-	-	-	-	-	-	-
Avg TMHB	37.9	40	33	34.2667	34.3	35.3667	33	38.6333	33.0667	41.7333	40.2333	32.2667	36.5	42.4333	40.5667	35.5	35.1	42.4	-	-	-	-	-	-	-	-
SD	0.141	0.653197	0.591	0.471405	0.29	1.24722	0.6245	0.449691	0.329983	0.309121	0.654896	0.865384	1.14	0.590668	0.793025	0.66	0.702	0.59	-	-	-	-	-	-	-	-
Avg TMHC	33.4	35.7333	26.3	30.5333	37.4	28.3	34.6028	30.6875	26.5	30.9333	34.5333	30.22	29	30.7	30.6667	30.7	33	30.7	-	-	-	-	-	-	-	-
SD	1.21	0.329983	0.61	0.980929	1.09	0.748331	0.618241	2.63697	0.141421	0.899383	0.0471405	0.735935	0.63	0.637495	0.549747	0.163299	1.05	0.64	-	-	-	-	-	-	-	-
Core Helix	-	-	-	-	-	-	-	-	-	-	-	-	-	-	-	-	-	-	48.3	51.4	39.2	39.8	32.6	40	37.7	29.24
SD	-	-	-	-	-	-	-	-	-	-	-	-	-	-	-	-	-	-	0.7	0.99	0.656	0.741	0.741	0.379	0.608	0.472
Core Helix (i)	-	-	-	-	-	-	-	-	-	-	-	-	-	-	-	-	-	-	42.2	47.4	-	-	-	32.7	-	37
SD	-	-	-	-	-	-	-	-	-	-	-	-	-	-	-	-	-	-	1.25	0.562	-	-	-	1	-	1.12
Core Helix (ii)	-	-	-	-	-	-	-	-	-	-	-	-	-	-	-	-	-	-	40.2	30.75	-	-	-	-	-	-
SD	-	-	-	-	-	-	-	-	-	-	-	-	-	-	-	-	-	-	0.953	1.73	-	-	-	-	-	-
Core Helix (iii)	-	-	-	-	-	-	-	-	-	-	-	-	-	-	-	-	-	-	-	33.1	-	-	-	-	-	-
SD	-	-	-	-	-	-	-	-	-	-	-	-	-	-	-	-	-	-	-	0.854	-	-	-	-	-	-

## Sheet: G. sulphuraria
Averages of representitive Lhcr FCP subfamily members and PSI core from G. sulphuraria (red alga)
n=3-5 for each average. Standard deviation is presented below average. See full methods in methods section.
FCP subfamily	RedCAP	Lhcr					PSI
G. sulphuraria (9KC5)	FCP1	FCP5	FCP6	FCP8	FCP10	FCP11	PsaA	PsaB	PsaF	PsaI	PsaJ	PsaL	PsaM	PsaR	PsaK	PsaO
Avg TMHA	33.3	42.7857	42.8	43.2	42.4	42.4	-	-	-	-	-	-	-	-	-	-
SD	1.84	1.36434	1.36	0.1	0.265	0.264575	-	-	-	-	-	-	-	-	-	-
Avg TMHB	40.3	35.5667	35.6	30.96	39.5	28.6333	-	-	-	-	-	-	-	-	-	-
SD	0.306	0.493288	0.493	1.08995	0.95289	0.602771	-	-	-	-	-	-	-	-	-	-
Avg TMHC	33.5	40.4	40.4	37.3	36.9333	37.5	-	-	-	-	-	-	-	-	-	-
SD	0.289	0.569	0.569	0.248	0.288675	0.44	-	-	-	-	-	-	-	-	-	-
Core Helix	-	-	-	-	-	-	47.2	46.7	39.9	42.7	33.2	39.1	36.2	33.2	22.5	40
SD	-	-	-	-	-	-	0.4	0.2	0.451	0.1	0.764	0.942	0.458	2.4	1.49	0.493
Core Helix	-	-	-	-	-	-	42.2	38.5	-	-	-		-		-	-
SD	-	-	-	-	-	-	0.923	1.37	-	-	-		-		-	-
Core Helix	-	-	-	-	-	-	40.6	46.9	-	-	-	-	-	-	-	-
SD	-	-	-	-	-	-	0.98	0.624	-	-	-	-	-	-	-	-
Core Helix	-	-	-	-	-	-	-	-	-	-	-	-	-	-	-	-
SD	-	-	-	-	-	-	-	-	-	-	-	-	-	-	-	-

## Sheet: C. placoidea
Averages of representitive Lhcr FCP subfamily members and PSI core from C. placoidea (cryptophyte)
n=3-5 for each average. Standard deviation is presented below average. See full methods in methods section.
FCP subfamily	RedCAP	Lhcr						PSI
C. placoidea (7Y7B)	FCP1	FCP3	FCP4	FCP7	FCP8	FCP17	FCP19	PsaA	PsaB	PsaF	PsaI	PsaJ	PsaL	PsaR	PsaK	PsaO
Avg TMHC	31.9	39.5	38.2	41.1	39.1	35.9	39.9	-	-	-	-	-	-	-	-	-
SD	0.17	0.26	0.39	1.71	0.87	0.506	1.13	-	-	-	-	-	-	-	-	-
Avg TMHB	37.8	32.8	34.3	34.3	35.5	39.4	32.1	-	-	-	-	-	-	-	-	-
SD	1.151	0.7	0.222	1.31	1.076	1.41	0.55	-	-	-	-	-	-	-	-	-
Avg TMHA	33	37	32.1	30.5	34.9	37.4	37.2	-	-	-	-	-	-	-	-	-
SD	0.635	1.22	1.081	0.725	1.242	0.468	0.47	-	-	-	-	-	-	-	-	-
Core Helix	-	-	-	-	-	-	-	47	47.9	44.4	42.7	33.2	38.8	29.2	31.8	40.4
SD	-	-	-	-	-	-	-	1.09	0.945	0.638	0.1	0.764	0.386	0.47	2.33	1.29
Core Helix	-	-	-	-	-	-	-	42	40.12	-	-	-	32.1	37	-	23.6
SD	-	-	-	-	-	-	-	0.92	2.08	-	-	-	1.193	1.12	-	1.11
Core Helix	-	-	-	-	-	-	-	39.4	40	-	-	-	-	-	-	-
SD	-	-	-	-	-	-	-	0.666	0.424	-	-	-	-	-	-	-
Core Helix	-	-	-	-	-	-	-	-	-	-	-	-	-	-	-	-
SD	-	-	-	-	-	-	-	-	-	-	-	-	-	-	-	-

## Sheet: A. carterae
Averages of representitive FCP subfamily members and PSI core from A. carterae (dinoflagellate)
n=3-5 for each average. Standard deviation is presented below average. See full methods in methods section.
FCP subfamily	CgLhcr9-like	Lhcr					Lhcq	Lhcf					PSI
A. carterae (8JW0)	FCP3	FCP4	FCP6	FCP7	FCP10	FCP11	FCP8	FCP1	FCP9	FCP16	FCP17	FCP19	PsaA	PsaB	PsaF	PsaI	PsaJ	PsaL	PsaM	PsaR
Avg TMHA	35	41.5	42.7	43.78	40.1	42.5	36.2	43.7	43.7	31.1	35.4	39.8	-	-	-	-	-	-	-	-
SD	0.84	1.61	0.56	1.87	0.378	0.277	0.929	1.15	0.486	0.424	1	0.57	-	-	-	-	-	-	-	-
Avg TMHB	36.8	35.1	35.8	37.8	33.5	35.1	34.7	34.5	37	33.8	40	34.9	-	-	-	-	-	-	-	-
SD	0.74	1.28	0.35	1.26	1.39	0.1	0.42	1.1	0.59	2	0.933	2.81	-	-	-	-	-	-	-	-
Avg TMHC	32	33.1	36.2	27.4	29.9	39.2	30.7	29.4	27.4	24	25.4	29.2	-	-	-	-	-	-	-	-
SD	2.35	1.53	1	0.287	1.03	0.62	0.76	0.829	1.64	0.57	0.57	1.18	-	-	-	-	-	-	-	-
Core Helix (i)	-	-	-	-	-	-	-	-	-	-	-	-	32.2	38.2	35.2	39.7	33.2	40.3	38.3	35.9
SD	-	-	-	-	-	-	-	-	-	-	-	-	0.858	0.876	1.5	1.48	0.764	1.59	0.755	0.789
Core Helix (ii)	-	-	-	-	-	-	-	-	-	-	-	-	41	48.4	-	-	-	-	-	-
SD	-	-	-	-	-	-	-	-	-	-	-	-	0.712	1.23	-	-	-	-	-	-
Core Helix (iii)	-	-	-	-	-	-	-	-	-	-	-	-	46	37.7	-	-	-	-	-	-
SD	-	-	-	-	-	-	-	-	-	-	-	-	2.28	0.954	-	-	-	-	-	-

## Sheet: D. teritolecta
Averages of representitive Lhcr FCP subfamily members and PSI core from G. sulphuraria (red alga)
n=3-5 for each average. Standard deviation is presented below average. See full methods in methods section.
FCP subfamily	Lhca	PSI
D. terirolecta (9MH1)	LHCA9	PsaB
Avg TMHA	33.4	-
SD	0.991	-
Avg TMHB	39.2	-
SD	0.543	-
Avg TMHC	33.2	-
SD	0.543	-
Core Helix	-	37.7
SD	-	0.339
Core Helix	-	47.8
SD	-	0.932

## Sheet: E. gracilis
Averages of representitive Lhcr FCP subfamily members and PSI core from E. gracilis (red alga)
n=3-5 for each average. Standard deviation is presented below average. See full methods in methods section.
FCP subfamily	RedCAP	Lhca						PSI
E. gracilis (9VJS)	LHC5	LHC4	LCH15	LHC9	LHC7	LHC8	LHC10	PsaB	PsaM
Avg TMHC	-	-	-	38.9	37.8	37.1	37.7	-	-
SD	-	-	-	1.11	0.818	1.16	1.14	-	-
Avg TMHB	41.6	43.2	43.5	41.8	38.3	27.1	40.4	-	-
SD	0.786	0.719	1.17	0.483	0.464	0.765	0.843	-	-
Avg TMHA	-	-	-	33.6	34.1	41.2	35.2	-	-
SD	-	-	-	1.17	0.635	0.603	0.752	-	-
Core Helix	-	-	-	-	-	-	-	48.8	40.3
SD	-	-	-	-	-	-	-	1.44	0.415

## Sheet: Q-score model validation
Q-score validation values of known FCP subfamily models into Lhcf map at varying resolutions of 3.7 Å, 4.7 Å, 5 Å, and 5.2 Å from M. pyrifera
Values presented are the Q-scores for the models of other known subfamilies into the map of FCP17. When available replicates for the different subfamilies are taken n=6 for Lhcr and n=1 for Lhcf, Cg9-like, and Lhcq. See methods section for full methods.
	Lhcf	Lhcr						Cg9-like	Lhcq
FCP17 map	FCP17	FCP5	FCP6	FCP7	FCP9	FCP10	FCP11	FCP3	FCP8
3.7 Å	0.56	0.21	0.21	0.23	0.25	0.21	0.24	0.26	0.22
4.7 Å	0.45	0.19	0.2	0.2	0.25	0.2	0.2	0.24	0.19
5 Å	0.41	0.17	0.18	0.18	0.24	0.18	0.19	0.22	0.18
5.2 A	0.39	0.17	0.17	0.17	0.22	0.17	0.18	0.21	0.17

## Sheet: Q-score map validation
Q-score validation values of Lhcf model into known FCP subfamily maps at varying resolutions of 3.7 Å, 4.7 Å, 5 Å, and 5.2 Å from M. pyrifera
Values presented are the Q-scores for the model of FCP17 into FCP maps of other known subfamilies. When available replicates for the different subfamilies are taken n=6 for Lhcr and n=1 for Lhcf, Cg9-like, and Lhcq. See methods section for full methods.
	Cognate	Lhcr					Cg9-like	Lhcq
resolution	FCP17	FCP5	FCP6	FCP7	FCP10	FCP11	FCP3	FCP8
3.7 Å	0.56	0.25	0.26	0.3	0.24	0.28	0.32	0.25
4.7 Å	0.45	0.23	0.25	0.26	0.23	0.25	0.28	0.22
5 Å	0.41	0.21	0.23	0.23	0.21	0.23	0.27	0.2
5.2 A	0.39	0.2	0.21	0.21	0.2	0.22	0.25	0.19

[truncated: 2 more sheets: Q-score unknown model fit, Q-score unkown map fit]
